# Supplementary material for: Regulatory landscape enrichment analysis (RLEA): a computational toolkit for non-coding variant enrichment and cell type prioritization
Source: BMC Bioinformatics. 2024 May 7;25:179. doi: 10.1186/s12859-024-05794-7 (PMC11075237; doi:10.1186/s12859-024-05794-7)
Supplement: Supplementary file 2 — Additional file 2: Description of Fig. 2 GWAS studies. This excel file (.xlsx) provides the EBI GWAS catalog title name, PMID, descriptive name (used in Fig. 2), sample sizes, and number of loci reaching genome-wide significance for all of the studies analyzed in Fig. 2. [file 12859_2024_5794_MOESM2_ESM.xlsx]

## Sheet: Figure 2 Studies
Additional File 2: Description of Figure 2 GWAS studies. This excel file (.xlsx) provides the EBI GWAS catalog title name, PMID, descriptive name (used in Figure 2), sample sizes, and number of loci reaching genome-wide significance for all of the studies analyzed in Figure 2.
EBI GWAS Catalogue study title	PMID	Number of loci reaching genome-wide significance	Descriptive name (in Figure 2)	Sample size
Genomics and phenomics of body mass index reveals a complex disease network.	36581621	2445	Body mass index	1,122,049 individuals
Genome-wide meta-analysis of insomnia prioritizes genes associated with metabolic and psychiatric pathways.	35835914	2197	Insomnia	593,724 cases & 1,771,286 controls
Mapping genomic loci implicates genes and synaptic biology in schizophrenia.	35396580	1113	Schizophrenia	91,533 cases & 101,023 controls
Leveraging Polygenic Functional Enrichment to Improve GWAS Power.	30595370	891	Erythrocyte count	445,000 individuals
Leveraging Polygenic Functional Enrichment to Improve GWAS Power.	30595370	757	Leukocyte count	444,000 individuals
Leveraging Polygenic Functional Enrichment to Improve GWAS Power.	30595370	736	Eosinophil count	440,000 individuals
High Blood Pressure and Intraocular Pressure: A Mendelian Randomization Study.	35762941	564	Diastolic blood pressure	526,001 individuals
Discovery of 318 new risk loci for type 2 diabetes and related vascular outcomes among 1.4 million participants in a multi-ancestry meta-analysis.	32541925	554	Type 2 diabetes	228,499 cases & 1,178,783 controls
The Polygenic and Monogenic Basis of Blood Traits and Diseases.	32888494	522	Neutrophil count	408,112 individuals
Genetic Relationships between Attention-Deficit/Hyperactivity Disorder, Autism Spectrum Disorder, and Intelligence.	35764056	486	ADHD, ASD, Intellectual impairment	20,183 cases (ADHD), 18,381 cases (ASD), 63,160 controls, 269,867 (IQ measurements)
Meta-analysis of genome-wide association studies for neuroticism in 449,484 individuals identifies novel genetic loci and pathways.	29942085	368	Neuroticism	449,484 individuals
Meta-analysis of GWAS of over 16,000 individuals with autism spectrum disorder highlights a novel locus at 10q24.32 and a significant overlap with schizophrenia.	28540026	299	Autism, schizophrenia	7,387 cases & 8,567 controls
Multiple sclerosis genomic map implicates peripheral immune cells and microglia in susceptibility.	31604244	292	Multiple sclerosis	14,802 cases & 26,703 controls
Multi-ancestry and multi-trait genome-wide association meta-analyses inform clinical risk prediction for systemic lupus erythematosus.	36750564	249	Systemic lupus erythematosus	21,625 cases & 696,871 cases
Analysis of five chronic inflammatory diseases identifies 27 new associations and highlights disease-specific patterns at shared loci.	26974007	239	Chronic inflammatory diseases	8,726 cases (ankylosing spondylitis) , 19,085 cases (Crohn's disease) , 6,530 cases (psoriasis), 3,408 cases (primary sclerosing cholangitis cases) 14,513 cases (ulcerative colitis) & 34,213 controls
Shared Genetic and Experimental Links between Obesity-Related Traits and Asthma Subtypes in UK Biobank.	31669095	219	Childhood onset asthma	13,435 cases & 393,186 controls
Association analyses identify 38 susceptibility loci for inflammatory bowel disease and highlight shared genetic risk across populations.	26192919	202	Inflammatory bowel disease	12,882 cases & 21,770 controls

## Sheet: GWAS studies ≥200 sig. loci 
EBI GWAS Catalogue study title	PMID	Number of loci reaching genome-wide significance	Disease / Trait	Sample size
A saturated map of common genetic variants associated with human height.	36224396	12105	Height	5,314,291 European ancestry, Hispanic or Latin American, East Asian ancestry, African ancestry, South Asian ancestry individuals
The Genetic Makeup of the Electrocardiogram.	32916098	5272	Electrocardiogram morphology (amplitude at temporal datapoints)	63,706 European and unknown ancestry individuals
Polygenic prediction of educational attainment within and between families from genome-wide association analyses in 3 million individuals.	35361970	4829	Educational attainment	3,037,499 European ancestry individuals
Co-regulatory networks of human serum proteins link genetics to disease.	30072576	2992	Blood protein levels	3,200 European ancestry individuals
Genome-wide pQTL analysis of protein expression regulatory networks in the human liver.	32778093	2891	Protein quantitative trait loci (liver)	172 European ancestry individuals, 29 Black individuals, 86 individuals
Genetic diversity fuels gene discovery for tobacco and alcohol use.	36477530	2485	Smoking initiation	3,382,012 European ancestry, East Asian ancestry, Hispanic or Latin American, African ancestry individuals
Leveraging Polygenic Functional Enrichment to Improve GWAS Power.	30595370	2450	Height	approximately 458,000 European ancestry individuals
Genomics and phenomics of body mass index reveals a complex disease network.	36581621	2445	Body mass index	1,122,049 European ancestry individuals
Genome-wide meta-analysis of insomnia prioritizes genes associated with metabolic and psychiatric pathways.	35835914	2197	Insomnia	593,724 European ancestry cases, 1,771,286 European ancestry controls
A genome-wide association study of the human metabolome in a community-based cohort.	23823483	2142	Metabolite levels	2,076 European ancestry individuals
Identification of fifty-seven novel loci for abdominal wall hernia development and their biological and clinical implications: results from the UK Biobank.	34382107	2029	Inguinal hernia	13,047 European ancestry cases, 262,499 European ancestry controls
GWAS of allometric body-shape indices in UK Biobank identifies loci suggesting associations with morphogenesis, organogenesis, adrenal cell renewal and cancer.	34021172	1917	Hip circumference adjusted for BMI	219,872 British ancestry women
GWAS of allometric body-shape indices in UK Biobank identifies loci suggesting associations with morphogenesis, organogenesis, adrenal cell renewal and cancer.	34021172	1900	Waist-hip index	219,872 British ancestry women
GWAS of allometric body-shape indices in UK Biobank identifies loci suggesting associations with morphogenesis, organogenesis, adrenal cell renewal and cancer.	34021172	1873	Waist-to-hip ratio adjusted for BMI	219,872 British ancestry women
Genetic diversity fuels gene discovery for tobacco and alcohol use.	36477530	1752	Smoking initiation	2,669,029 European ancestry individuals
Shared Genetic and Experimental Links between Obesity-Related Traits and Asthma Subtypes in UK Biobank.	31669095	1642	Body mass index	457,822 European ancestry individuals
Gene discovery and polygenic prediction from a genome-wide association study of educational attainment in 1.1 million individuals.	30038396	1637	Educational attainment (years of education)	up to 1,131,881 European ancestry individuals
A genome-wide association study identifies risk loci for spirometric measures among smokers of European and African ancestry.	26634245	1627	Post bronchodilator FEV1/FVC ratio	10,094 European ancestry current and former smoker individuals, 3,260 African American current and former smoker individuals, 178 current and former smoker individuals
Pleiotropic genetic architecture and novel loci for C-reactive protein levels.	36376304	1552	Body mass index (MTAG)	694,649 European ancestry individuals
GWAS of allometric body-shape indices in UK Biobank identifies loci suggesting associations with morphogenesis, organogenesis, adrenal cell renewal and cancer.	34021172	1515	Waist circumference adjusted for body mass index	219,872 British ancestry women
A saturated map of common genetic variants associated with human height.	36224396	1509	Height	455,180 Hispanic or Latin American individuals
Identification of 613 new loci associated with heel bone mineral density and a polygenic risk score for bone mineral density, osteoporosis and fracture.	30048462	1481	Heel bone mineral density	394,929 European ancestry individuals
Genome-wide haplotype association study identify the FGFR2 gene as a risk gene for acute myeloid leukemia.	27903959	1448	Core binding factor acute myeloid leukemia	175 European ancestry cases, 218 European ancestry controls
Genome-wide interaction analysis of pathological hallmarks in Alzheimer's disease.	32450446	1382	Total PHF-tau (SNP x SNP interaction)	1,285 individuals
Gene discovery and polygenic prediction from a genome-wide association study of educational attainment in 1.1 million individuals.	30038396	1342	Educational attainment (MTAG)	1,311,438 European ancestry individuals
GWAS of allometric body-shape indices in UK Biobank identifies loci suggesting associations with morphogenesis, organogenesis, adrenal cell renewal and cancer.	34021172	1330	Hip circumference adjusted for BMI	186,825 British ancestry men
The genetics of a "femaleness/maleness" score in cardiometabolic traits in the UK biobank.	37277458	1314	Multi-trait sex score	161,906 European ancestry females
The coexistence of copy number variations (CNVs) and single nucleotide polymorphisms (SNPs) at a locus can result in distorted calculations of the significance in associating SNPs to disease.	30019117	1311	Adolescent idiopathic scoliosis	196 cases, 303 controls
Shared Genetic and Experimental Links between Obesity-Related Traits and Asthma Subtypes in UK Biobank.	31669095	1259	Waist circumference adjusted for body mass index	457,690 European ancestry individuals
Study of 300,486 individuals identifies 148 independent genetic loci influencing general cognitive function.	29844566	1248	General cognitive ability	up to 300,486 European ancestry individuals
GWAS of allometric body-shape indices in UK Biobank identifies loci suggesting associations with morphogenesis, organogenesis, adrenal cell renewal and cancer.	34021172	1222	A body shape index	219,872 British ancestry women
The genetics of a "femaleness/maleness" score in cardiometabolic traits in the UK biobank.	37277458	1184	Multi-trait sex score	141,980 European ancestry males
A genome-wide association study identifies risk loci for spirometric measures among smokers of European and African ancestry.	26634245	1180	Post bronchodilator FEV1	10,094 European ancestry current and former smoker individuals, 3,260 African American current and former smoker individuals, 178 current and former smoker individuals
Leveraging Polygenic Functional Enrichment to Improve GWAS Power.	30595370	1174	Heel bone mineral density	approximately 446,000 European ancestry individuals
Mapping genomic loci implicates genes and synaptic biology in schizophrenia.	35396580	1113	Schizophrenia	53,386 European ancestry cases, 77,258 European ancestry controls, 14,004 East Asian ancestry cases, 16,757 East Asian ancestry controls, 6,152 African American cases, 3,918 African American controls, 1,234 Latino cases, 3,090 Latino controls
Gene discovery and polygenic prediction from a genome-wide association study of educational attainment in 1.1 million individuals.	30038396	1108	Highest math class taken (MTAG)	811,539 European ancestry individuals
An atlas of genetic influences on osteoporosis in humans and mice.	30598549	1098	Heel bone mineral density	426,824 British ancestry individuals
Shared Genetic and Experimental Links between Obesity-Related Traits and Asthma Subtypes in UK Biobank.	31669095	1076	Waist-to-hip ratio adjusted for BMI	457,690 European ancestry individuals
The genetic architecture of appendicular lean mass characterized by association analysis in the UK Biobank study.	33097823	984	Appendicular lean mass	450,243 European ancestry individuals
Genome-wide association analysis of 19,629 individuals identifies variants influencing regional brain volumes and refines their genetic co-architecture with cognitive and mental health traits.	31676860	983	Brain region volumes	19,629 British ancestry individuals
Leveraging Polygenic Functional Enrichment to Improve GWAS Power.	30595370	963	Body mass index	approximately 458,000 European ancestry individuals
Genome-wide meta-analysis of insomnia prioritizes genes associated with metabolic and psychiatric pathways.	35835914	943	Insomnia	390,751 European ancestry female cases, 1,018,386 European ancestry female controls
Novel genetic loci identified for the pathophysiology of childhood obesity in the Hispanic population.	23251661	943	Obesity-related traits	815 Hispanic children from 263 families
A saturated map of common genetic variants associated with human height.	36224396	918	Height	472,730 East Asian ancestry individuals
Leveraging Polygenic Functional Enrichment to Improve GWAS Power.	30595370	891	Red blood cell count	approximately 445,000 European ancestry individuals
Epigenomic and transcriptomic analyses define core cell types, genes and targetable mechanisms for kidney disease.	35710981	878	Estimated glomerular filtration rate (creatinine)	1,205,871 European ancestry individuals, 168,300 East Asian ancestry individuals, 63,553 African ancestry individuals, 23,509 Hispanic or Latin American individuals, 22,103 African American individuals, 21,791 Central Asian or South Asian ancestry individuals, 1,502 Middle Eastern ancestry individuals, 939 other admixed ancestry individuals, 602 Native American ancestry individuals, 150 Asian anc…
The genetic architecture of human cortical folding.	34910505	854	Vertex-wise sulcal depth	33,748 European ancestry individuals
Genetic diversity fuels gene discovery for tobacco and alcohol use.	36477530	848	Drinks per week	2,965,643 European ancestry, East Asian ancestry, Hispanic or Latin American, African ancestry individuals
The Polygenic and Monogenic Basis of Blood Traits and Diseases.	32888494	817	Mean spheric corpuscular volume	408,112 British individuals
Leveraging Polygenic Functional Enrichment to Improve GWAS Power.	30595370	799	Mean corpuscular hemoglobin	approximately 443,000 European ancestry individuals
Pleiotropic genetic architecture and novel loci for C-reactive protein levels.	36376304	797	C-reactive protein levels (MTAG)	575,531 European ancestry individuals
GWAS of allometric body-shape indices in UK Biobank identifies loci suggesting associations with morphogenesis, organogenesis, adrenal cell renewal and cancer.	34021172	793	Waist circumference adjusted for body mass index	186,825 British ancestry men
A large electronic-health-record-based genome-wide study of serum lipids.	29507422	785	Total cholesterol levels	76,627 European ancestry individuals, 7,795 Hispanic individuals, 6,855 East Asian ancestry individuals, 2,958 African American individuals, 439 South Asian ancestry individuals
A large electronic-health-record-based genome-wide study of serum lipids.	29507422	779	High density lipoprotein cholesterol levels	76,627 European ancestry individuals, 7,795 Hispanic individuals, 6,855 East Asian ancestry individuals, 2,958 African American individuals, 439 South Asian ancestry individuals
The Polygenic and Monogenic Basis of Blood Traits and Diseases.	32888494	776	Platelet count	408,112 British individuals
GWAS of allometric body-shape indices in UK Biobank identifies loci suggesting associations with morphogenesis, organogenesis, adrenal cell renewal and cancer.	34021172	764	Hip index	219,872 British ancestry women
Leveraging Polygenic Functional Enrichment to Improve GWAS Power.	30595370	757	White blood cell count	approximately 444,000 European ancestry individuals
The Polygenic and Monogenic Basis of Blood Traits and Diseases.	32888494	753	Mean corpuscular volume	408,112 British individuals
Gene discovery and polygenic prediction from a genome-wide association study of educational attainment in 1.1 million individuals.	30038396	749	Self-reported math ability (MTAG)	670,471 European ancestry individuals
Identification of 153 new loci associated with heel bone mineral density and functional involvement of GPC6 in osteoporosis.	28869591	749	Heel bone mineral density	76,067 European ancestry women, 66,420 European ancestry men
The Polygenic and Monogenic Basis of Blood Traits and Diseases.	32888494	741	Plateletcrit	408,112 British individuals
Leveraging Polygenic Functional Enrichment to Improve GWAS Power.	30595370	736	Eosinophil counts	approximately 440,000 European ancestry individuals
Association analysis identifies 65 new breast cancer risk loci.	29059683	724	Breast cancer	76,192 European ancestry cases, 63,082 European ancestry controls
A cross-population atlas of genetic associations for 220 human phenotypes.	34594039	723	Height	360,388 European ancestry individuals, 165,056 East Asian ancestry individuals
Leveraging Polygenic Functional Enrichment to Improve GWAS Power.	30595370	719	Systolic blood pressure	approximately 422,000 European ancestry individuals
The Polygenic and Monogenic Basis of Blood Traits and Diseases.	32888494	719	Red blood cell count	408,112 British individuals
Leveraging Polygenic Functional Enrichment to Improve GWAS Power.	30595370	717	Lung function (FEV1/FVC)	approximately 370,000 European ancestry individuals
A Genome-wide Association Study Discovers 46 Loci of the Human Metabolome in the Hispanic Community Health Study/Study of Latinos.	33031748	707	Serum metabolite levels	3,926 Hispanic/Latino individuals
The Polygenic and Monogenic Basis of Blood Traits and Diseases.	32888494	706	Mean platelet volume	408,112 British individuals
Genetics of 35 blood and urine biomarkers in the UK Biobank.	33462484	699	Serum alkaline phosphatase levels	342,535 European ancestry individuals, 6,019 African ancestry individuals, 7,337 South Asian ancestry individuals
The Polygenic and Monogenic Basis of Blood Traits and Diseases.	32888494	696	Mean corpuscular hemoglobin	408,112 British individuals
Vertex-wise multivariate genome-wide association study identifies 780 unique genetic loci associated with cortical morphology.	34560273	695	Cortical surface area	35,657 White British ancestry individuals
Leveraging Polygenic Functional Enrichment to Improve GWAS Power.	30595370	689	Red cell distribution width	approximately 445,000 European ancestry individuals
Loci associated with N-glycosylation of human immunoglobulin G show pleiotropy with autoimmune diseases and haematological cancers.	23382691	689	IgG glycosylation	2,247 European ancestry individuals
A large electronic-health-record-based genome-wide study of serum lipids.	29507422	684	Triglycerides	76,627 European ancestry individuals, 7,795 Hispanic individuals, 6,855 East Asian ancestry individuals, 2,958 African American individuals, 439 South Asian ancestry individuals
Association studies of up to 1.2 million individuals yield new insights into the genetic etiology of tobacco and alcohol use.	30643251	684	Smoking initiation (ever regular vs never regular) (MTAG)	up to 1,359,002 European ancestry individuals
Genome-wide interaction analysis of pathological hallmarks in Alzheimer's disease.	32450446	684	Neurofibrillary tangles (SNP x SNP interaction)	1,316 individuals
The Polygenic and Monogenic Basis of Blood Traits and Diseases.	32888494	682	Monocyte count	408,112 British individuals
The Polygenic and Monogenic Basis of Blood Traits and Diseases.	32888494	681	Mean reticulocyte volume	408,112 British individuals
A large electronic-health-record-based genome-wide study of serum lipids.	29507422	680	Low density lipoprotein cholesterol levels	76,627 European ancestry individuals, 7,795 Hispanic individuals, 6,855 East Asian ancestry individuals, 2,958 African American individuals, 439 South Asian ancestry individuals
Participation bias in the UK Biobank distorts genetic associations and downstream analyses.	37106081	671	Height (standard GWA)	283,749 European ancestry individuals
Meta-analysis of genome-wide association studies for body fat distribution in 694,649 individuals of European ancestry.	30239722	668	Body mass index	806,834 European ancestry individuals
The Polygenic and Monogenic Basis of Blood Traits and Diseases.	32888494	665	White blood cell count	408,112 British individuals
The genetic architecture of human cortical folding.	34910505	659	Vertex-wise cortical surface area	33,748 European ancestry individuals
The Polygenic and Monogenic Basis of Blood Traits and Diseases.	32888494	648	Lymphocyte count	408,112 British individuals
A combined analysis of genetically correlated traits identifies 187 loci and a role for neurogenesis and myelination in intelligence.	29326435	643	Intelligence (MTAG)	120,934 British ancestry individuals, 127,548 individuals
The Polygenic and Monogenic Basis of Blood Traits and Diseases.	32888494	634	Eosinophil counts	408,112 British individuals
Genetic studies of body mass index yield new insights for obesity biology.	25673413	632	Body mass index	up to 104,666 European ancestry male individuals, up to 132,115 European ancestry female individuals, 370 African American male individuals, 517 African American female individuals, 512 Hispanic male individuals, 764 Hispanic female individuals
Whole-Genome Sequencing Coupled to Imputation Discovers Genetic Signals for Anthropometric Traits.	28552196	629	Height	1,249 whole genome sequenced European ancestry individuals, 3,541 whole genome sequenced individuals, 46,910 European ancestry individuals, 471 Carlantino (founder/genetic isolate) individuals, 1,197 Friuli Venezia Giulia (founder/genetic isolate) individuals, 1,043 Mylopotamos (founder/genetic isolate) individuals, 933 Pomak (founder/genetic isolate) individuals, 1,785 Val Borbera (founder/genet…
Dissection of genetic variation and evidence for pleiotropy in male pattern baldness.	30573740	617	Male-pattern baldness	205,327 European ancestry males
The Polygenic and Monogenic Basis of Blood Traits and Diseases.	32888494	616	High light scatter reticulocyte count	408,112 British individuals
Using human genetics to understand the disease impacts of testosterone in men and women.	32042192	613	Sex hormone-binding globulin levels adjusted for BMI	368,929 European ancestry individuals
A cross-population atlas of genetic associations for 220 human phenotypes.	34594039	609	Weight	360,116 European ancestry individuals, 165,419 East Asian ancestry individuals
Genome-wide association study of schizophrenia in Ashkenazi Jews.	26198764	609	Schizophrenia	592 Ashkenazi Jewish ancestry cases, 505 Ashkenazi Jewish ancestry controls, 36,989 cases, 113,075 controls
The Polygenic and Monogenic Basis of Blood Traits and Diseases.	32888494	607	High light scatter reticulocyte percentage of red cells	408,112 British individuals
The Polygenic and Monogenic Basis of Blood Traits and Diseases.	32888494	603	Reticulocyte count	408,112 British individuals
Better safe than sorry-Whole-genome sequencing indicates that missense variants are significant in susceptibility to COVID-19.	36662838	602	Severe COVID-19 infection	235 severe cases, up to 841 resistant, benign or mild controls
The Polygenic and Monogenic Basis of Blood Traits and Diseases.	32888494	599	Eosinophil percentage of white cells	408,112 British individuals
Characterizing rare and low-frequency height-associated variants in the Japanese population.	31562340	596	Height	159,095 Japanese ancestry individuals
GWAS of allometric body-shape indices in UK Biobank identifies loci suggesting associations with morphogenesis, organogenesis, adrenal cell renewal and cancer.	34021172	594	Waist-hip index	186,825 British ancestry men
The Polygenic and Monogenic Basis of Blood Traits and Diseases.	32888494	594	Platelet distribution width	408,112 British individuals
Gene discovery and polygenic prediction from a genome-wide association study of educational attainment in 1.1 million individuals.	30038396	592	Cognitive performance (MTAG)	402,382 European ancestry individuals
The Polygenic and Monogenic Basis of Blood Traits and Diseases.	32888494	592	Red cell distribution width	408,112 British individuals
Genetics of 35 blood and urine biomarkers in the UK Biobank.	33462484	590	Total cholesterol levels	342,508 European ancestry individuals, 6,014 African ancestry individuals, 7,336 South Asian ancestry individuals
Boosting Schizophrenia Genetics by Utilizing Genetic Overlap With Brain Morphology.	35164939	589	Brain morphology (MOSTest)	33,735 white British ancestry individuals
The genetic architecture of human cortical folding.	34910505	589	Vertex-wise cortical thickness	33,748 European ancestry individuals
A comprehensive study of metabolite genetics reveals strong pleiotropy and heterogeneity across time and context.	31636271	588	Serum metabolite levels (CMS)	6,263 Finnish ancestry men
Genetics of 35 blood and urine biomarkers in the UK Biobank.	33462484	588	Apolipoprotein B levels	340,860 European ancestry individuals, 5,962 African ancestry individuals, 7,275 South Asian ancestry individuals
The Polygenic and Monogenic Basis of Blood Traits and Diseases.	32888494	587	Monocyte percentage of white cells	408,112 British individuals
The Polygenic and Monogenic Basis of Blood Traits and Diseases.	32888494	583	Reticulocyte fraction of red cells	408,112 British individuals
Multivariate analysis of 1.5 million people identifies genetic associations with traits related to self-regulation and addiction.	34446935	579	Externalizing behaviour (multivariate analysis)	up to 53,293 European ancestry Attention-deficit/hyperactivity disorder individuals, up to 164,684 European ancestry problematic alcohol use individuals, up to 186,875 European ancestry lifetime cannabis use individuals, up to 357,187 European ancestry individuals measuring reverse-coded age at first sexual intercourse, up to 336,121 European ancestry individuals measuring number of sexual partne…
Using human genetics to understand the disease impacts of testosterone in men and women.	32042192	579	Sex hormone-binding globulin levels	370,125 European ancestry individuals
Leveraging Polygenic Functional Enrichment to Improve GWAS Power.	30595370	568	Lung function (FVC)	approximately 372,000 European ancestry individuals
High Blood Pressure and Intraocular Pressure: A Mendelian Randomization Study.	35762941	564	Diastolic blood pressure	526,001 European ancestry individuals
The power of genetic diversity in genome-wide association studies of lipids.	34887591	561	High density lipoprotein cholesterol levels	40,963 South Asian ancestry individuals, 48,057 Hispanic individuals, 99,432 Admixed African or African ancestry individuals, 146,492 East Asian ancestry individuals, 1,320,016 European ancestry individuals
Genetics of 35 blood and urine biomarkers in the UK Biobank.	33462484	558	Low density lipoprotein cholesterol levels	341,875 European ancestry individuals, 6,003 African ancestry individuals, 7,319 South Asian ancestry individuals
Discovery of 318 new risk loci for type 2 diabetes and related vascular outcomes among 1.4 million participants in a multi-ancestry meta-analysis.	32541925	554	Type 2 diabetes	148,726 European ancestry cases, 24,646 African American cases, 8,616 Hispanic cases, 46,511 Asian ancestry cases, 965,732 European ancestry controls, 31,446 African American controls, 11,829 Hispanic controls, 169,776 Asian ancestry controls
Use of genetic variation to separate the effects of early and later life adiposity on disease risk: mendelian randomisation study.	32376654	554	Adult body size	453,169 European ancestry individuals
Trans-ethnic and Ancestry-Specific Blood-Cell Genetics in 746,667 Individuals from 5 Global Populations.	32888493	552	Platelet count	721,201 African American or Afro-Caribbean, African ancestry, European ancestry, East Asian ancestry, Hispanic or Latin American and South Asian ancestry individuals
GWAS of allometric body-shape indices in UK Biobank identifies loci suggesting associations with morphogenesis, organogenesis, adrenal cell renewal and cancer.	34021172	549	Waist-to-hip ratio adjusted for BMI	186,825 British ancestry men
Pleiotropic genetic architecture and novel loci for C-reactive protein levels.	36376304	549	High-density lipoprotein levels (MTAG)	361,194 European ancestry individuals
Trans-ethnic and Ancestry-Specific Blood-Cell Genetics in 746,667 Individuals from 5 Global Populations.	32888493	545	Platelet count	542,827 European ancestry individuals
Gene discovery and polygenic prediction from a genome-wide association study of educational attainment in 1.1 million individuals.	30038396	543	Self-reported math ability	564,698 European ancestry individuals
The Polygenic and Monogenic Basis of Blood Traits and Diseases.	32888494	541	Hemoglobin	408,112 British individuals
Vertex-wise multivariate genome-wide association study identifies 780 unique genetic loci associated with cortical morphology.	34560273	539	Cortical thickness	35,657 White British ancestry individuals
A cross-population atlas of genetic associations for 220 human phenotypes.	34594039	535	Body mass index	359,983 European ancestry individuals, 163,835 East Asian ancestry individuals
Pleiotropic genetic architecture and novel loci for C-reactive protein levels.	36376304	534	Triglyceride levels (MTAG)	361,194 European ancestry individuals
Evaluating the relationship between circulating lipoprotein lipids and apolipoproteins with risk of coronary heart disease: A multivariable Mendelian randomisation analysis.	32203549	533	HDL cholesterol levels	403,943 European ancestry individuals
Pleiotropic genetic architecture and novel loci for C-reactive protein levels.	36376304	527	Low-density lipoprotein levels (MTAG)	361,194 European ancestry individuals
Study of 300,486 individuals identifies 148 independent genetic loci influencing general cognitive function.	29844566	527	Reaction time	330,069 European ancestry individuals
Using Mendelian randomization to evaluate the causal relationship between serum C-reactive protein levels and age-related macular degeneration.	31900758	525	C-reactive protein levels	418,642 British ancestry individuals
Genome-wide association meta-analysis in 269,867 individuals identifies new genetic and functional links to intelligence.	29942086	524	Intelligence	269,867 European ancestry individuals
The Polygenic and Monogenic Basis of Blood Traits and Diseases.	32888494	523	Hematocrit	408,112 British individuals
The Polygenic and Monogenic Basis of Blood Traits and Diseases.	32888494	522	Neutrophil count	408,112 British individuals
Better safe than sorry-Whole-genome sequencing indicates that missense variants are significant in susceptibility to COVID-19.	36662838	521	Resistance to COVID-19 infection (Exposed negative vs positive)	306 resistant cases, up to 770 benign, mild or severe controls
Large-scale GWAS reveals genetic architecture of brain white matter microstructure and genetic overlap with cognitive and mental health traits (n‚Äâ=‚Äâ17,706).	31666681	515	White matter microstructure (radial diusivities)	17,706 European ancestry individuals
A cross-population atlas of genetic associations for 220 human phenotypes.	34594039	513	Platelet count	350,474 European ancestry individuals, 148,623 East Asian ancestry individuals
The power of genetic diversity in genome-wide association studies of lipids.	34887591	511	Total cholesterol levels	40,963 South Asian ancestry individuals, 48,057 Hispanic individuals, 99,432 Admixed African or African ancestry individuals, 146,492 East Asian ancestry individuals, 1,320,016 European ancestry individuals
Genetics of 35 blood and urine biomarkers in the UK Biobank.	33462484	509	High density lipoprotein cholesterol levels	313,372 European ancestry individuals, 5,573 African ancestry individuals, 6,689 South Asian ancestry individuals
Leveraging Polygenic Functional Enrichment to Improve GWAS Power.	30595370	507	Waist-hip ratio	approximately 458,000 European ancestry individuals
Genetic diversity fuels gene discovery for tobacco and alcohol use.	36477530	500	Drinks per week	2,428,851 European ancestry individuals
High Blood Pressure and Intraocular Pressure: A Mendelian Randomization Study.	35762941	498	Systolic blood pressure	526,001 European ancestry individuals
The Polygenic and Monogenic Basis of Blood Traits and Diseases.	32888494	496	Lymphocyte percentage of white cells	408,112 British individuals
Large-scale GWAS reveals genetic architecture of brain white matter microstructure and genetic overlap with cognitive and mental health traits (n‚Äâ=‚Äâ17,706).	31666681	489	White matter microstructure (mean diusivities)	17,706 European ancestry individuals
Genetic Relationships between Attention-Deficit/Hyperactivity Disorder, Autism Spectrum Disorder, and Intelligence.	35764056	486	Attention deficit hyperactivity disorder or autism spectrum disorder or intelligence (pleiotropy)	20,183 European ancestry ADHD cases, 18,381 European ancestry ASD cases, up to 63,160 European ancestry controls, 269,867 European ancestry individuals with intelligence measurements
Discovery and prioritization of variants and genes for kidney function in >1.2 million individuals.	34272381	483	Estimated glomerular filtration rate (creatinine)	1,004,040 European ancestry individuals, 165,726 East Asian ancestry individuals, 13,842 African American individuals, 13,359 South Asian ancestry individuals, 4,961 Hispanic individuals, 2 individuals
The power of genetic diversity in genome-wide association studies of lipids.	34887591	480	Triglyceride levels	40,963 South Asian ancestry individuals, 48,057 Hispanic individuals, 99,432 Admixed African or African ancestry individuals, 146,492 East Asian ancestry individuals, 1,320,016 European ancestry individuals
Trans-ethnic and Ancestry-Specific Blood-Cell Genetics in 746,667 Individuals from 5 Global Populations.	32888493	476	Red blood cell count	545,203 European ancestry individuals
A comprehensive study of metabolite genetics reveals strong pleiotropy and heterogeneity across time and context.	31636271	474	Serum metabolite levels	6,263 Finnish ancestry men
A genome-wide association study identifies risk loci for spirometric measures among smokers of European and African ancestry.	26634245	471	Post bronchodilator FEV1/FVC ratio in COPD	5,439 European ancestry current and former smoker cases, 821 African American current and former smoker cases
Trans-ethnic and Ancestry-Specific Blood-Cell Genetics in 746,667 Individuals from 5 Global Populations.	32888493	471	White blood cell count	562,243 European ancestry individuals
Genetics of 35 blood and urine biomarkers in the UK Biobank.	33462484	460	Glycated hemoglobin levels	327,177 European ancestry individuals, 4,847 African ancestry individuals, 6,895 South Asian ancestry individuals
Genome-Wide Association Study Detected Novel Susceptibility Genes for Schizophrenia and Shared Trans-Populations/Diseases Genetic Effect.	30285260	459	Schizophrenia	14,023 East Asian ancestry cases, 33,640 European ancestry cases, 31,505 East Asian ancestry controls, 43,456 European ancestry controls
Genome-wide pleiotropy analysis identifies novel blood pressure variants and improves its polygenic risk scores.	34989438	457	Blood pressure (pleiotropy model 1 DBP adjusted for estimated causal effects x SBP)	757,601 European ancestry individuals, 318,891 European ancestry, African American or Afro-Caribbean, Native American ancestry, Asian ancestry individuals
The Polygenic and Monogenic Basis of Blood Traits and Diseases.	32888494	457	Neutrophil percentage of white cells	408,112 British individuals
Body surface area is a potential obesity index: Its genetic determination and its causality for later-life diseases.	36502284	456	Body surface area	337,198 British ancestry individuals
A saturated map of common genetic variants associated with human height.	36224396	453	Height	293,593 African ancestry individuals
Trans-ethnic and Ancestry-Specific Blood-Cell Genetics in 746,667 Individuals from 5 Global Populations.	32888493	452	Mean corpuscular volume	696,882 African American or Afro-Caribbean, African ancestry, European ancestry, East Asian ancestry, Hispanic or Latin American and South Asian ancestry individuals
Genetics of 35 blood and urine biomarkers in the UK Biobank.	33462484	450	Insulin-like growth factor 1 levels	340,567 European ancestry individuals, 5,974 African ancestry individuals, 7,283 South Asian ancestry individuals
Trans-ethnic and Ancestry-Specific Blood-Cell Genetics in 746,667 Individuals from 5 Global Populations.	32888493	450	Lymphocyte count	524,923 European ancestry individuals
Trans-ethnic and Ancestry-Specific Blood-Cell Genetics in 746,667 Individuals from 5 Global Populations.	32888493	450	Mean corpuscular volume	544,127 European ancestry individuals
Leveraging Polygenic Functional Enrichment to Improve GWAS Power.	30595370	449	Hair color	approximately 452,000 European ancestry individuals
Genome-wide association of polygenic risk extremes for Alzheimer's disease in the UK Biobank.	35589863	448	Alzheimer‚Äôs disease polygenic risk score (upper quantile vs lower quantile)	18,892 European ancestry high risk individuals, 18,892 European ancestry low risk individuals
Trans-ethnic and Ancestry-Specific Blood-Cell Genetics in 746,667 Individuals from 5 Global Populations.	32888493	448	Red blood cell count	727,624 African American or Afro-Caribbean, African ancestry, European ancestry, East Asian ancestry, Hispanic or Latin American and South Asian ancestry individuals
Genetics of 35 blood and urine biomarkers in the UK Biobank.	33462484	445	Apolipoprotein A1 levels	311,601 European ancestry individuals, 5,550 African ancestry individuals, 6,682 South Asian ancestry individuals
Meta-analysis of 542,934 subjects of European ancestry identifies new genes and mechanisms predisposing to refractive error and myopia.	32231278	445	Refractive error	542,934 European ancestry individuals
Trans-ethnic and Ancestry-Specific Blood-Cell Genetics in 746,667 Individuals from 5 Global Populations.	32888493	443	White blood cell count	746,667 African American or Afro-Caribbean, African ancestry, European ancestry, East Asian ancestry, Hispanic or Latin American and South Asian ancestry individuals
The power of genetic diversity in genome-wide association studies of lipids.	34887591	442	Low density lipoprotein cholesterol levels	40,963 South Asian ancestry individuals, 48,057 Hispanic individuals, 99,432 Admixed African or African ancestry individuals, 146,492 East Asian ancestry individuals, 1,320,016 European ancestry individuals
Evaluating the relationship between circulating lipoprotein lipids and apolipoproteins with risk of coronary heart disease: A multivariable Mendelian randomisation analysis.	32203549	440	Apolipoprotein A1 levels	393,193 European ancestry individuals
Evaluating the relationship between circulating lipoprotein lipids and apolipoproteins with risk of coronary heart disease: A multivariable Mendelian randomisation analysis.	32203549	440	Triglyceride levels	441,016 European ancestry individuals
Genome-wide association analyses of chronotype in 697,828 individuals provides insights into circadian rhythms.	30696823	438	Chronotype	449,734 European ancestry individuals
Genotype effects contribute to variation in longitudinal methylome patterns in older people.	30348214	436	DNA methylation variation (age effect)	Up to 954 individuals
Your height affects your health: genetic determinants and health-related outcomes in Taiwan.	35831902	433	Height	67,452 Han Chinese ancestry individuals
Genome-wide pleiotropy analysis identifies novel blood pressure variants and improves its polygenic risk scores.	34989438	430	Blood pressure (pleiotropy model 2 SBP adjusted for estimated causal effects x DBP)	757,601 European ancestry individuals, 318,891 European ancestry, African American or Afro-Caribbean, Native American ancestry, Asian ancestry individuals
Trans-ethnic and Ancestry-Specific Blood-Cell Genetics in 746,667 Individuals from 5 Global Populations.	32888493	427	Monocyte count	521,594 European ancestry individuals
The power of genetic diversity in genome-wide association studies of lipids.	34887591	426	Total cholesterol levels	1,320,016 European ancestry individuals
A cross-population atlas of genetic associations for 220 human phenotypes.	34594039	425	Serum creatinine levels	344,104 European ancestry individuals, 150,266 East Asian ancestry individuals
Discovery of 318 new risk loci for type 2 diabetes and related vascular outcomes among 1.4 million participants in a multi-ancestry meta-analysis.	32541925	424	Type 2 diabetes	148,726 European ancestry cases, 965,732 European ancestry controls
A cross-population atlas of genetic associations for 220 human phenotypes.	34594039	423	Mean corpuscular volume	350,473 European ancestry individuals, 129,832 East Asian ancestry individuals
A cross-population atlas of genetic associations for 220 human phenotypes.	34594039	423	Red blood cell count	350,475 European ancestry individuals, 153,512 East Asian ancestry individuals
A cross-population atlas of genetic associations for 220 human phenotypes.	34594039	420	White blood cell count	350,470 European ancestry individuals, 154,355 East Asian ancestry individuals
Genetics of 35 blood and urine biomarkers in the UK Biobank.	33462484	419	Triglyceride levels	342,233 European ancestry individuals, 6,014 African ancestry individuals, 7,330 South Asian ancestry individuals
Genetics of 35 blood and urine biomarkers in the UK Biobank.	33462484	413	Gamma glutamyl transferase levels	342,339 European ancestry individuals, 6,015 African ancestry individuals, 7,336 South Asian ancestry individuals
Trans-ethnic and Ancestry-Specific Blood-Cell Genetics in 746,667 Individuals from 5 Global Populations.	32888493	412	Mean platelet volume	460,935 European ancestry individuals
Genetics of 35 blood and urine biomarkers in the UK Biobank.	33462484	408	Sex hormone-binding globulin levels	310,323 European ancestry individuals, 5,523 African ancestry individuals, 6,638 South Asian ancestry individuals
Genomics of body fat percentage may contribute to sex bias in anorexia nervosa.	30593698	407	Fat-free mass	70,700 European ancestry female individuals, 85,261 European ancestry male individuals
Trans-ethnic and Ancestry-Specific Blood-Cell Genetics in 746,667 Individuals from 5 Global Populations.	32888493	407	Lymphocyte count	643,370 African American or Afro-Caribbean, African ancestry, European ancestry, East Asian ancestry, Hispanic or Latin American and South Asian ancestry individuals
The power of genetic diversity in genome-wide association studies of lipids.	34887591	404	Non-HDL cholesterol levels	40,963 South Asian ancestry individuals, 48,057 Hispanic individuals, 99,432 Admixed African or African ancestry individuals, 146,492 East Asian ancestry individuals, 1,320,016 European ancestry individuals
Trans-ethnic and Ancestry-Specific Blood-Cell Genetics in 746,667 Individuals from 5 Global Populations.	32888493	403	Mean corpuscular hemoglobin	486,823 European ancestry individuals
The power of genetic diversity in genome-wide association studies of lipids.	34887591	402	Low density lipoprotein cholesterol levels	1,320,016 European ancestry individuals
A cross-population atlas of genetic associations for 220 human phenotypes.	34594039	399	Lymphocyte count	349,856 European ancestry individuals, 95,717 East Asian ancestry individuals
Multi-ancestry genome-wide association analyses improve resolution of genes and pathways influencing lung function and chronic obstructive pulmonary disease risk.	36914875	394	Lung function (FEV1/FVC)	468,062 European ancestry individuals, 8,590 African ancestry individuals, 85,279 East Asian ancestry individuals, 4,270 South Asian ancestry individuals, 14,668 Hispanic or Latin American individuals
The Polygenic and Monogenic Basis of Blood Traits and Diseases.	32888494	393	Immature fraction of reticulocytes	408,112 British individuals
Trans-ethnic and Ancestry-Specific Blood-Cell Genetics in 746,667 Individuals from 5 Global Populations.	32888493	393	Monocyte count	639,696 African American or Afro-Caribbean, African ancestry, European ancestry, East Asian ancestry, Hispanic or Latin American and South Asian ancestry individuals
Trans-ethnic and Ancestry-Specific Blood-Cell Genetics in 746,667 Individuals from 5 Global Populations.	32888493	392	Mean platelet volume	484,042 African American or Afro-Caribbean, African ancestry, European ancestry, East Asian ancestry, Hispanic or Latin American and South Asian ancestry individuals
Multivariate genetic analysis of personality and cognitive traits reveals abundant pleiotropy.	37365406	388	Personality traits or cognitive traits (multivariate analysis)	337,125 British ancestry individuals
The power of genetic diversity in genome-wide association studies of lipids.	34887591	388	Triglyceride levels	1,320,016 European ancestry individuals
A cross-population atlas of genetic associations for 220 human phenotypes.	34594039	387	Height	165,056 East Asian ancestry individuals
Trans-ethnic and Ancestry-Specific Blood-Cell Genetics in 746,667 Individuals from 5 Global Populations.	32888493	387	Hemoglobin concentration	563,946 European ancestry individuals
Trans-ethnic and Ancestry-Specific Blood-Cell Genetics in 746,667 Individuals from 5 Global Populations.	32888493	385	Neutrophil count	519,288 European ancestry individuals
Fine-mapping type 2 diabetes loci to single-variant resolution using high-density imputation and islet-specific epigenome maps.	30297969	382	Type 2 diabetes	74,124 European ancestry cases, 824,006 European ancestry controls
Trans-ethnic and Ancestry-Specific Blood-Cell Genetics in 746,667 Individuals from 5 Global Populations.	32888493	381	Mean corpuscular hemoglobin	630,125 African American or Afro-Caribbean, African ancestry, European ancestry, East Asian ancestry, Hispanic or Latin American and South Asian ancestry individuals
A cross-population atlas of genetic associations for 220 human phenotypes.	34594039	379	Mean corpuscular hemoglobin	350,472 European ancestry individuals, 128,028 East Asian ancestry individuals
The power of genetic diversity in genome-wide association studies of lipids.	34887591	379	High density lipoprotein cholesterol levels	1,320,016 European ancestry individuals
Association studies of up to 1.2 million individuals yield new insights into the genetic etiology of tobacco and alcohol use.	30643251	378	Smoking initiation (ever regular vs never regular)	up to 1,232,091 European ancestry individuals
Trans-ethnic and Ancestry-Specific Blood-Cell Genetics in 746,667 Individuals from 5 Global Populations.	32888493	371	Hematocrit	562,259 European ancestry individuals
Meta-analysis of genome-wide association studies for neuroticism in 449,484 individuals identifies novel genetic loci and pathways.	29942085	368	Neuroticism	449,484 European ancestry individuals
Discovery and systematic characterization of risk variants and genes for coronary artery disease in over a million participants.	36474045	366	Coronary artery disease	181,522 European ancestry, unknown cases, 984,168 European ancestry, unknown controls
Trans-ethnic and Ancestry-Specific Blood-Cell Genetics in 746,667 Individuals from 5 Global Populations.	32888493	365	Red cell distribution width	531,774 European ancestry individuals
Genome-wide analysis of insomnia in 1,331,010 individuals identifies new risk loci and functional pathways.	30804565	364	Insomnia	651,923 European ancestry males, 679,087 European ancestry females
Trans-ethnic and Ancestry-Specific Blood-Cell Genetics in 746,667 Individuals from 5 Global Populations.	32888493	364	Hemoglobin concentration	746,431 African American or Afro-Caribbean, African ancestry, European ancestry, East Asian ancestry, Hispanic or Latin American and South Asian ancestry individuals
Trans-ethnic and Ancestry-Specific Blood-Cell Genetics in 746,667 Individuals from 5 Global Populations.	32888493	361	Eosinophil counts	474,237 European ancestry individuals
Predicted loss and gain of function mutations in ACO1 are associated with erythropoiesis.	32327693	360	Hemoglobin levels	684,122 European ancestry individuals
Genetic determinants of blood-cell traits influence susceptibility to childhood acute lymphoblastic leukemia.	34469753	359	Platelet count	235,256 European ancestry individuals
Genetics of 35 blood and urine biomarkers in the UK Biobank.	33462484	358	Urate levels	342,087 European ancestry individuals, 6,011 African ancestry individuals, 7,328 South Asian ancestry individuals
Large-scale machine-learning-based phenotyping significantly improves genomic discovery for optic nerve head morphology.	34077760	357	Vertical cup-disc ratio	89,579 European ancestry individuals
Trans-ethnic and Ancestry-Specific Blood-Cell Genetics in 746,667 Individuals from 5 Global Populations.	32888493	356	Hematocrit	737,823 African American or Afro-Caribbean, African ancestry, European ancestry, East Asian ancestry, Hispanic or Latin American and South Asian ancestry individuals
Genetics of 35 blood and urine biomarkers in the UK Biobank.	33462484	355	Cystatin C levels	342,399 European ancestry individuals, 6,015 African ancestry individuals, 7,338 South Asian ancestry individuals
A cross-population atlas of genetic associations for 220 human phenotypes.	34594039	354	Monocyte count	349,856 European ancestry individuals, 95,119 East Asian ancestry individuals
Genome-wide Associations Reveal Human-Mouse Genetic Convergence and Modifiers of Myogenesis, CPNE1 and STC2.	31761296	354	Appendicular lean mass	181,862 European ancestry elderly individuals
The power of genetic diversity in genome-wide association studies of lipids.	34887591	354	Non-HDL cholesterol levels	1,320,016 European ancestry individuals
Genetics of 35 blood and urine biomarkers in the UK Biobank.	33462484	353	Creatinine levels	342,376 European ancestry individuals, 6,016 African ancestry individuals, 7,339 South Asian ancestry individuals
A General Cognitive Ability Factor for the UK Biobank.	36378351	352	Intelligence	223,731 British ancestry individuals
A cross-population atlas of genetic associations for 220 human phenotypes.	34594039	352	Hemoglobin	350,474 European ancestry individuals, 152,447 East Asian ancestry individuals
Trans-ethnic and Ancestry-Specific Blood-Cell Genetics in 746,667 Individuals from 5 Global Populations.	32888493	352	Neutrophil count	627,215 African American or Afro-Caribbean, African ancestry, European ancestry, East Asian ancestry, Hispanic or Latin American and South Asian ancestry individuals
A cross-population atlas of genetic associations for 220 human phenotypes.	34594039	351	Hemoglobin A1c levels	344,182 European ancestry individuals, 71,221 East Asian ancestry individuals
Leveraging Polygenic Functional Enrichment to Improve GWAS Power.	30595370	348	Balding type 1	approximately 208,000 European ancestry individuals
Understanding the genetic determinants of the brain with MOSTest.	32665545	346	Brain morphology (MOSTest)	26,502 European ancestry individuals
Trans-ethnic and Ancestry-Specific Blood-Cell Genetics in 746,667 Individuals from 5 Global Populations.	32888493	345	Eosinophil counts	583,850 African American or Afro-Caribbean, African ancestry, European ancestry, East Asian ancestry, Hispanic or Latin American and South Asian ancestry individuals
Genetics of 35 blood and urine biomarkers in the UK Biobank.	33462484	344	Estimated glomerular filtration rate	342,376 European ancestry individuals, 6,016 African ancestry individuals, 7,339 South Asian ancestry individuals
Genome-wide analysis identifies molecular systems and 149 genetic loci associated with income.	31844048	343	Household income (MTAG)	505,541 British and unknown ancestry individuals
A cross-population atlas of genetic associations for 220 human phenotypes.	34594039	342	Neutrophil count	349,856 European ancestry individuals, 82,810 East Asian ancestry individuals
Association of Novel Loci With Keratoconus Susceptibility in a Multitrait Genome-Wide Association Study of the UK Biobank Database and Canadian Longitudinal Study on Aging.	35446358	342	Corneal resistance factor (MTAG)	123,734 European ancestry individuals
Genetics of 35 blood and urine biomarkers in the UK Biobank.	33462484	341	C-reactive protein levels	341,805 European ancestry individuals, 6,006 African ancestry individuals, 7,316 South Asian ancestry individuals
Leveraging Polygenic Functional Enrichment to Improve GWAS Power.	30595370	340	Menarche (age at onset)	approximately 242,000 European ancestry individuals
Inference of chronic obstructive pulmonary disease with deep learning on raw spirograms identifies new genetic loci and improves risk models.	37069358	339	Chronic obstructive pulmonary disease liability (machine learning-based score)	325,027 European ancestry individuals
Multi-ancestry genetic study of type 2 diabetes highlights the power of diverse populations for discovery and translation.	35551307	338	Type 2 diabetes	251,740 European ancestry individuals, 139,705 East Asian ancestry individuals, 40,737 South Asian ancestry individuals, 27,417 Hispanic individuals, 30,167 African American individuals, 2,426 Zulu ancestry individuals
Trans-ethnic and Ancestry-Specific Blood-Cell Genetics in 746,667 Individuals from 5 Global Populations.	32888493	338	Red cell distribution width	563,352 African American or Afro-Caribbean, African ancestry, European ancestry, East Asian ancestry, Hispanic or Latin American and South Asian ancestry individuals
Trans-ethnic association study of blood pressure determinants in over 750,000 individuals.	30578418	338	Systolic blood pressure	365,998 European ancestry individuals, 63,490 African ancestry individuals, 22,802 Hispanic individuals, 4,792 Asian ancestry individuals, 2,695 Native American ancestry individuals
A cross-population atlas of genetic associations for 220 human phenotypes.	34594039	336	Serum alkaline phosphatase levels	344,292 European ancestry individuals, 118,886 East Asian ancestry individuals
Genetic prediction of male pattern baldness.	28196072	335	Male-pattern baldness	52,874 British ancestry males
Gene discovery and polygenic prediction from a genome-wide association study of educational attainment in 1.1 million individuals.	30038396	334	Highest math class taken	430,445 European ancestry individuals
Large-scale GWAS reveals genetic architecture of brain white matter microstructure and genetic overlap with cognitive and mental health traits (n‚Äâ=‚Äâ17,706).	31666681	334	White matter microstructure (fractional anisotropy)	17,706 European ancestry individuals
Using human genetics to understand the disease impacts of testosterone in men and women.	32042192	334	Sex hormone-binding globulin levels adjusted for BMI	188,908 European ancestry women
A cross-population atlas of genetic associations for 220 human phenotypes.	34594039	333	Hematocrit	350,475 European ancestry individuals, 153,015 East Asian ancestry individuals
A cross-population atlas of genetic associations for 220 human phenotypes.	34594039	332	Pulse pressure	360,863 European ancestry individuals, 145,445 East Asian ancestry individuals
Trans-ethnic association study of blood pressure determinants in over 750,000 individuals.	30578418	329	Pulse pressure	365,998 European ancestry individuals, 63,490 African ancestry individuals, 22,802 Hispanic individuals, 4,792 Asian ancestry individuals, 2,695 Native American ancestry individuals
Genome-wide analysis of blood lipid metabolites in over 5000 South Asians reveals biological insights at cardiometabolic disease loci.	34503513	326	Phosphatidylinositol(36:2)_[M-H]1- levels	5,662 Pakistani ancestry individuals
Using human genetics to understand the disease impacts of testosterone in men and women.	32042192	325	Sex hormone-binding globulin levels adjusted for BMI	180,094 European ancestry men
Genetics of 35 blood and urine biomarkers in the UK Biobank.	33462484	324	Non-albumin protein levels	313,032 European ancestry individuals, 5,573 African ancestry individuals, 6,687 South Asian ancestry individuals
A cross-population atlas of genetic associations for 220 human phenotypes.	34594039	323	Eosinophil counts	349,856 European ancestry individuals, 93,063 East Asian ancestry individuals
A cross-population atlas of genetic associations for 220 human phenotypes.	34594039	322	Gamma glutamyl transpeptidase	344,104 European ancestry individuals, 133,471 East Asian ancestry individuals
Leveraging Polygenic Functional Enrichment to Improve GWAS Power.	30595370	322	Educational attainment (years of education)	approximately 455,000 European ancestry individuals
Function of multiple sclerosis-protective HLA class I alleles revealed by genome-wide protein-quantitative trait loci mapping of interferon signalling.	33104735	319	interferon-related traits	303 European ancestry individuals
Genome-Wide Association Analyses Identify New Loci Influencing Intraocular Pressure.	29617998	319	Intraocular pressure	115,486 European ancestry individuals
The genetics of a "femaleness/maleness" score in cardiometabolic traits in the UK biobank.	37277458	318	Multi-trait sum score	161,906 European ancestry females
Genome-wide associations of human gut microbiome variation and implications for causal inference analyses.	32572223	316	Gut microbiota (bacterial taxa, hurdle binary method)	2,223 European ancestry individuals
Leveraging Polygenic Functional Enrichment to Improve GWAS Power.	30595370	316	Cardiovascular disease	approximately 459,000 European ancestry individuals
Meta-analysis of genome-wide association studies for body fat distribution in 694,649 individuals of European ancestry.	30239722	316	Waist-hip ratio	697,734 European ancestry individuals
Using human genetics to understand the disease impacts of testosterone in men and women.	32042192	316	Sex hormone-binding globulin levels	180,726 European ancestry men
Genome-wide association analyses of risk tolerance and risky behaviors in over 1 million individuals identify hundreds of loci and shared genetic influences.	30643258	311	General risk tolerance (MTAG)	975,353 European ancestry individuals
Genome-Wide Association Study on Immunoglobulin G Glycosylation Patterns.	29535710	309	IgG glycosylation patterns	1,823 European ancestry individuals
Using human genetics to understand the disease impacts of testosterone in men and women.	32042192	308	Sex hormone-binding globulin levels	189,473 European ancestry women
A catalog of genetic loci associated with kidney function from analyses of a million individuals.	31152163	307	Estimated glomerular filtration rate	567,460 European ancestry individuals, 165,726 East Asian ancestry individuals, 13,842 African American individuals, 13,359 South Asian ancestry individuals, 4,961 Hispanic individuals
Genetic contributions to two special factors of neuroticism are associated with affluence, higher intelligence, better health, and longer life.	30867560	307	General factor of neuroticism	270,059 British ancestry individuals
Identification of fifty-seven novel loci for abdominal wall hernia development and their biological and clinical implications: results from the UK Biobank.	34382107	304	Umbilical hernia	3,211 European ancestry cases, 272,335 European ancestry controls
Large-scale genome-wide association study of coronary artery disease in genetically diverse populations.	35915156	301	Coronary artery disease	12,117 Hispanic cases, 44,853 Hispanic controls
A cross-population atlas of genetic associations for 220 human phenotypes.	34594039	299	Systolic blood pressure	340,159 European ancestry individuals, 145,505 East Asian ancestry individuals
Genome-wide analysis of blood lipid metabolites in over 5000 South Asians reveals biological insights at cardiometabolic disease loci.	34503513	299	Sphingomyelin(32:1)_[M+H]1+ levels	5,662 Pakistani ancestry individuals
Meta-analysis of GWAS of over 16,000 individuals with autism spectrum disorder highlights a novel locus at 10q24.32 and a significant overlap with schizophrenia.	28540026	299	Autism spectrum disorder or schizophrenia	schizophrenia cases and controls (see Ripke, 2014), up to 6,197 European ancestry ASD cases, up to 7,377 European ancestry controls, up to 1,190 ASD cases, up to 1,190 controls
The Allelic Landscape of Human Blood Cell Trait Variation and Links to Common Complex Disease.	27863252	297	Mean corpuscular volume	172,433 European ancestry individuals
A cross-population atlas of genetic associations for 220 human phenotypes.	34594039	295	Serum total protein level	314,921 European ancestry individuals, 133,321 East Asian ancestry individuals
Genome-wide discovery for diabetes-dependent triglycerides-associated loci.	36269708	293	Triglyceride levels in non-type 2 diabetes	402,944 European ancestry individuals
Multiple sclerosis genomic map implicates peripheral immune cells and microglia in susceptibility.	31604244	292	Multiple sclerosis	14,802 European and unknown ancestry cases, 26,703 European and unknown ancestry controls
Multivariate genome-wide association study on tissue-sensitive diffusion metrics highlights pathways that shape the human brain.	35505052	291	Whole brain restricted isotropic diffusion (multivariate analysis)	23,543 European ancestry individuals
Genetic analysis in European ancestry individuals identifies 517 loci associated with liver enzymes.	33972514	290	Liver enzyme levels (alkaline phosphatase)	437,438 European ancestry individuals
Use of genetic variation to separate the effects of early and later life adiposity on disease risk: mendelian randomisation study.	32376654	290	Body size at age 10	453,169 European ancestry individuals
High Blood Pressure and Intraocular Pressure: A Mendelian Randomization Study.	35762941	289	Pulse pressure	526,001 European ancestry individuals
A cross-population atlas of genetic associations for 220 human phenotypes.	34594039	286	Aspartate aminotransferase levels	342,990 European ancestry individuals, 150,068 East Asian ancestry individuals
New genetic loci link adipose and insulin biology to body fat distribution.	25673412	286	Waist-to-hip ratio adjusted for body mass index	up to 56,910 European ancestry men, up to 86,570 European ancestry women
A Large Multi-ethnic Genome-Wide Association Study of Adult Body Mass Index Identifies Novel Loci.	30108127	285	Body mass index	315,347 European ancestry individuals, 8,322 Hispanic/Latino individuals, 7,290 East Asian ancestry individuals, 3,069 African American individuals, 459 South Asian ancestry individuals
The Allelic Landscape of Human Blood Cell Trait Variation and Links to Common Complex Disease.	27863252	284	Mean platelet volume	164,454 European ancestry individuals
A cross-population atlas of genetic associations for 220 human phenotypes.	34594039	283	HDL cholesterol	315,133 European ancestry individuals, 74,970 East Asian ancestry individuals
Multi-ancestry genetic study of type 2 diabetes highlights the power of diverse populations for discovery and translation.	35551307	283	Type 2 diabetes	251,740 European ancestry individuals
Meta-analysis of genome-wide association studies for body fat distribution in 694,649 individuals of European ancestry.	30239722	281	Body mass index	434,794 European ancestry female individuals
A cross-population atlas of genetic associations for 220 human phenotypes.	34594039	277	Serum uric acid levels	343,836 European ancestry individuals, 129,405 East Asian ancestry individuals
Genetic Risk for Smoking: Disentangling Interplay Between Genes and Socioeconomic Status.	34855049	276	Educational attainment	451,800 European or unknown ancestry individuals
Genome-wide analysis of insomnia in 1,331,010 individuals identifies new risk loci and functional pathways.	30804565	273	Morningness	434,835 European ancestry individuals
Large-scale machine-learning-based phenotyping significantly improves genomic discovery for optic nerve head morphology.	34077760	272	Vertical cup-disc ratio	65,680 European ancestry individuals
The Allelic Landscape of Human Blood Cell Trait Variation and Links to Common Complex Disease.	27863252	272	Platelet count	166,066 European ancestry individuals
Cross-ancestry genome-wide association studies of sex hormone concentrations in pre- and postmenopausal women.	35192695	270	Sex hormone-binding globulin levels	4,522 African ancestry individuals, 196,901 European ancestry individuals
Cross-ancestry genome-wide association studies of sex hormone concentrations in pre- and postmenopausal women.	35192695	266	Sex hormone-binding globulin levels	196,901 European ancestry individuals
Genetic analysis of over half a million people characterises C-reactive protein loci.	35459240	266	C-reactive protein levels	575,531 European ancestry individuals
Genome-wide physical activity interactions in adiposity - A meta-analysis of 200,452 adults.	28448500	266	Body mass index	2,518 African American women, 86,278 European ancestry women, 1,773 Filipino ancestry women, 1,030 Indian ancestry women, 1,457 African American men, 55,137 European ancestry men, 7,648 Indian ancestry men, 5,527 European ancestry individuals
Target genes, variants, tissues and transcriptional pathways influencing human serum urate levels.	31578528	266	Urate levels	288,649 European ancestry individuals, 125,725 East Asian ancestry individuals, 33,671 African American individuals, 9,037 South Asian ancestry individuals, 608 Hispanic individuals
Genome-wide association study identifies 112 new loci for body mass index in the Japanese population.	28892062	264	Body mass index	up to 72,390 Japanese ancestry women, up to 85,894 Japanese ancestry men
The Allelic Landscape of Human Blood Cell Trait Variation and Links to Common Complex Disease.	27863252	263	Mean corpuscular hemoglobin	172,332 European ancestry individuals
Trans-ancestry genome-wide association meta-analysis of prostate cancer identifies new susceptibility loci and informs genetic risk prediction.	33398198	263	Prostate cancer	85,554 European ancestry cases, 10,368 African ancestry cases, 8,611 East Asian ancestry cases, 2,714 Hispanic cases, 91,972 European ancestry controls, 10,986 African ancestry controls, 18,809 East Asian ancestry controls, 5,239 Hispanic controls
Multivariate genome-wide analyses of the well-being spectrum.	30643256	262	Neuroticism	523,783 European ancestry individuals
Genome-wide physical activity interactions in adiposity - A meta-analysis of 200,452 adults.	28448500	260	Waist circumference adjusted for body mass index	2,518 African American women, 85,730 European ancestry women, 1,773 Filipino ancestry women, 1,030 Indian ancestry women, 1,457 African American men, 54,792 European ancestry men, 7,648 Indian ancestry men, 5,527 European ancestry individuals
Investigating the genetic architecture of noncognitive skills using GWAS-by-subtraction.	33414549	260	Cognitive aspects of educational attainment	257,700 European ancestry individuals
Genome-Wide Association Studies of Metabolites in Patients with CKD Identify Multiple Loci and Illuminate Tubular Transport Mechanisms.	29545352	259	Serum metabolite ratios in chronic kidney disease	1,143 European ancestry cases
Identification of 64 Novel Genetic Loci Provides an Expanded View on the Genetic Architecture of Coronary Artery Disease.	29212778	259	Coronary artery disease	34,541 cases, 261,984 controls
Genetics of 35 blood and urine biomarkers in the UK Biobank.	33462484	258	Total bilirubin levels	341,077 European ancestry individuals, 5,978 African ancestry individuals, 7,313 South Asian ancestry individuals
Genome-wide association analyses using electronic health records identify new loci influencing blood pressure variation.	27841878	258	Systolic blood pressure	295,529 European ancestry individuals, 8,231 Latino individuals, 3,058 African American individuals, 2,029 African British individuals, 7,701 East Asian ancestry individuals, 2,735 South Asian ancestry individuals, 1,979 mixed and unknown ancestry individuals
Meta-analysis of genome-wide association studies for body fat distribution in 694,649 individuals of European ancestry.	30239722	258	Waist-to-hip ratio adjusted for BMI	379,501 European ancestry female individuals
Participation bias in the UK Biobank distorts genetic associations and downstream analyses.	37106081	258	BMI (standard GWA)	283,749 European ancestry individuals
Genome-wide analysis of blood lipid metabolites in over 5000 South Asians reveals biological insights at cardiometabolic disease loci.	34503513	257	Phosphatidylglycerol(32:1)_[M+OAc]1- levels	5,662 Pakistani ancestry individuals
Multivariate genome-wide association study on tissue-sensitive diffusion metrics highlights pathways that shape the human brain.	35505052	257	Whole brain restricted directional diffusion (multivariate analysis)	23,543 European ancestry individuals
The Allelic Landscape of Human Blood Cell Trait Variation and Links to Common Complex Disease.	27863252	257	Plateletcrit	164,339 European ancestry individuals
The Genetic and Neural Substrates of Externalizing Behavior.	36324656	257	Risk-taking behavior (multivariate analysis)	1,506,537 European ancestry individuals
A catalog of genetic loci associated with kidney function from analyses of a million individuals.	31152163	256	Estimated glomerular filtration rate	567,460 European ancestry individuals
A cross-population atlas of genetic associations for 220 human phenotypes.	34594039	256	Triglycerides	343,992 European ancestry individuals, 111,667 East Asian ancestry individuals
Genome-wide association analyses using electronic health records identify new loci influencing blood pressure variation.	27841878	256	Pulse pressure	295,529 European ancestry individuals, 8,231 Latino individuals, 3,058 African American individuals, 2,029 African British individuals, 7,701 East Asian ancestry individuals, 2,735 South Asian ancestry individuals, 1,979 mixed and unknown ancestry individuals
The Polygenic and Monogenic Basis of Blood Traits and Diseases.	32888494	256	Mean corpuscular hemoglobin concentration	408,112 British individuals
The genetic architecture of the human cerebral cortex.	32193296	256	Cortical surface area	33,992 European ancestry individuals
Evaluating the relationship between circulating lipoprotein lipids and apolipoproteins with risk of coronary heart disease: A multivariable Mendelian randomisation analysis.	32203549	255	Apolipoprotein B levels	439,214 European ancestry individuals
Genome-wide interaction analysis of pathological hallmarks in Alzheimer's disease.	32450446	255	Diffuse plaques (SNP x SNP interaction)	1,316 individuals
Insomnia affects the levels of plasma bilirubin and protein metabolism: an observational study and GWGEIS in UK Biobank cohort.	34343768	255	Total protein levels x insomnia interaction	93,452 cases with insomnia, 78,122 controls without insomnia
Identification of 64 Novel Genetic Loci Provides an Expanded View on the Genetic Architecture of Coronary Artery Disease.	29212778	254	Coronary artery disease	88,192 cases, 162,544 controls
Genome-wide physical activity interactions in adiposity - A meta-analysis of 200,452 adults.	28448500	253	Waist circumference adjusted for BMI (joint analysis main effects and physical activity interaction)	2,518 African American women, 85,730 European ancestry women, 1,773 Filipino ancestry women, 1,030 Indian ancestry women, 1,457 African American men, 54,792 European ancestry men, 7,648 Indian ancestry men, 5,527 European ancestry individuals
GWAS of allometric body-shape indices in UK Biobank identifies loci suggesting associations with morphogenesis, organogenesis, adrenal cell renewal and cancer.	34021172	251	A body shape index	186,825 British ancestry men
A cross-population atlas of genetic associations for 220 human phenotypes.	34594039	249	Serum albumin levels	315,268 European ancestry individuals, 120,539 East Asian ancestry individuals
Multi-ancestry and multi-trait genome-wide association meta-analyses inform clinical risk prediction for systemic lupus erythematosus.	36750564	249	Systemic lupus erythematosus (MTAG)	at least 5,877 East Asian ancestry cases, at least 188,588 East Asian ancestry controls, at least 14,355 European ancestry cases, at least 505,956 European ancestry controls, at least 1,393 admixed American ancestry cases, at least 2,327 admixed American ancestry controls (MTAG boosted by autoimmune diseases samples)
Genetics of 35 blood and urine biomarkers in the UK Biobank.	33462484	248	Aspartate aminotransferase levels	341,246 European ancestry individuals, 5,982 African ancestry individuals, 7,313 South Asian ancestry individuals
A cross-population atlas of genetic associations for 220 human phenotypes.	34594039	246	Alanine aminotransferase levels	344,136 European ancestry individuals, 150,545 East Asian ancestry individuals
Mercapturic Acids Derived from the Toxicants Acrolein and Crotonaldehyde in the Urine of Cigarette Smokers from Five Ethnic Groups with Differing Risks for Lung Cancer.	26053186	245	3-hydroxypropylmercapturic acid levels in smokers	362 African American current smoker individuals, 329 Native Hawaiian ancestry current smoker individuals, 438 European ancestry current smoker individuals, 449 Latino current smoker individuals, 704 Japanese ancestry current smoker individuals
Participation bias in the UK Biobank distorts genetic associations and downstream analyses.	37106081	245	Age when finished full-time education (standard GWA)	283,749 European ancestry individuals
Identification of 371 genetic variants for age at first sex and birth linked to externalising behaviour.	34211149	244	Age at first sexual intercourse	397,338 European ancestry individuals
Urate, Blood Pressure, and Cardiovascular Disease: Evidence From Mendelian Randomization and Meta-Analysis of Clinical Trials.	33356394	244	Urate levels	454,183 European ancestry individuals
Genetic diversity fuels gene discovery for tobacco and alcohol use.	36477530	243	Cigarettes smoked per day	783,784 European ancestry, East Asian ancestry, Hispanic or Latin American, African ancestry individuals
Genetic determinants of blood-cell traits influence susceptibility to childhood acute lymphoblastic leukemia.	34469753	242	Monocyte count	234,690 European ancestry individuals
Genetic determinants of blood-cell traits influence susceptibility to childhood acute lymphoblastic leukemia.	34469753	242	Platelet-to-lymphocyte ratio	234,552 European ancestry individuals
Genome-wide physical activity interactions in adiposity - A meta-analysis of 200,452 adults.	28448500	242	Body mass index (joint analysis main effects and physical activity interaction)	2,518 African American women, 86,278 European ancestry women, 1,773 Filipino ancestry women, 1,030 Indian ancestry women, 1,457 African American men, 55,137 European ancestry men, 7,648 Indian ancestry men, 5,527 European ancestry individuals
Multi-ancestry genome-wide association analyses improve resolution of genes and pathways influencing lung function and chronic obstructive pulmonary disease risk.	36914875	242	Lung function (forced vital capacity)	468,062 European ancestry individuals, 8,590 African ancestry individuals, 85,279 East Asian ancestry individuals, 4,270 South Asian ancestry individuals, 14,668 Hispanic or Latin American individuals
Overlapping common genetic architecture between major depressive disorders and anxiety and stress-related disorders.	34634379	242	Major depressive disorder or stress-related disorder	16,823 European ancestry cases, 25,632 European ancestry controls, 12,665 European ancestry cases, 19,225 European ancestry controls
A cross-population atlas of genetic associations for 220 human phenotypes.	34594039	241	Diastolic blood pressure	340,162 European ancestry individuals, 145,515 East Asian ancestry individuals
A genome-wide association study of plasma concentrations of warfarin enantiomers and metabolites in sub-Saharan black-African patients.	36210801	241	S-6-hydroxywarfarin levels	260 Sub-Saharan African ancestry individuals
Genetic evidence for different adiposity phenotypes and their opposing influence on ectopic fat and risk of cardiometabolic disease.	33980691	241	Body fat percentage	442,278 European ancestry individuals
Genetic evidence for different adiposity phenotypes and their opposing influence on ectopic fat and risk of cardiometabolic disease.	33980691	241	Metabolic biomarkers (multivariate analysis)	389,354 European ancestry individuals
A cross-population atlas of genetic associations for 220 human phenotypes.	34594039	240	Mean arterial pressure	360,863 European ancestry individuals, 145,502 East Asian ancestry individuals
GWAS of self-reported mosquito bite size, itch intensity and attractiveness to mosquitoes implicates immune-related predisposition loci.	28199695	240	Itch intensity from mosquito bite adjusted by bite size	41,355 European ancestry men and 43,369 European ancestry women
Genetic studies of urinary metabolites illuminate mechanisms of detoxification and excretion in humans.	31959995	240	Urinary metabolite levels in chronic kidney disease	1,221 cases
Analysis of five chronic inflammatory diseases identifies 27 new associations and highlights disease-specific patterns at shared loci.	26974007	239	Chronic inflammatory diseases (ankylosing spondylitis, Crohn's disease, psoriasis, primary sclerosing cholangitis, ulcerative colitis) (pleiotropy)	8,726 European ancestry ankylosing spondylitis cases, 19,085 European ancestry Crohn‚Äôs disease cases, 6,530 European ancestry psoriasis cases, 3,408 European ancestry primary sclerosing cholangitis cases, 14,513 European ancestry ulcerative colitis cases, 34,213 European ancestry controls
Mercapturic Acids Derived from the Toxicants Acrolein and Crotonaldehyde in the Urine of Cigarette Smokers from Five Ethnic Groups with Differing Risks for Lung Cancer.	26053186	239	3-hydroxy-1-methylpropylmercapturic acid levels in smokers	361 African American current smoker individuals, 329 Native Hawaiian ancestry current smoker individuals, 440 European ancestry current smoker individuals, 452 Latino current smoker individuals, 702 Japanese ancestry current smoker individuals
Multivariate genome-wide analyses of the well-being spectrum.	30643256	238	Depressive symptoms	1,067,913 European ancestry individuals
Life-Course Genome-wide Association Study Meta-analysis of Total Body BMD and Assessment of Age-Specific Effects.	29304378	236	Total body bone mineral density	56,284 European ancestry individuals, up to 1,333 African American individuals, up to 9,328 admixed individuals
The Allelic Landscape of Human Blood Cell Trait Variation and Links to Common Complex Disease.	27863252	236	Monocyte count	170,721 European ancestry individuals
Whole-Genome Sequencing Coupled to Imputation Discovers Genetic Signals for Anthropometric Traits.	28552196	236	Waist circumference	1,254 whole genome sequenced European ancestry individuals, 3,072 whole genome sequenced individuals, 41,450 European ancestry individuals, 397 Carlantino (founder/genetic isolate) individuals, 791 Friuli Venezia Giulia (founder/genetic isolate) individuals, 1,060 Mylopotamos (founder/genetic isolate) individuals, 887 Pomak (founder/genetic isolate) individuals, 1,754 Val Borbera (founder/genetic…
Genome-wide physical activity interactions in adiposity - A meta-analysis of 200,452 adults.	28448500	235	Waist circumference adjusted for BMI in active individuals	1,957 African American women, 1,773 Filipino ancestry women, 305 Indian ancestry women, 67,139 European ancestry women, 1,206 African American men, 2,029 Indian ancestry men, 43,100 European ancestry men, at least 4,819 European ancestry individuals
Genome-wide association analyses using electronic health records identify new loci influencing blood pressure variation.	27841878	234	Diastolic blood pressure	295,529 European ancestry individuals, 8,231 Latino individuals, 3,058 African American individuals, 2,029 African British individuals, 7,701 East Asian ancestry individuals, 2,735 South Asian ancestry individuals, 1,979 mixed and unknown ancestry individuals
Large-scale GWAS reveals genetic architecture of brain white matter microstructure and genetic overlap with cognitive and mental health traits (n‚Äâ=‚Äâ17,706).	31666681	234	White matter microstructure (axial diusivities)	17,706 European ancestry individuals
Genome-wide meta-analysis of insomnia prioritizes genes associated with metabolic and psychiatric pathways.	35835914	231	Insomnia	222,753 European ancestry male cases, 993,280 European ancestry male controls
Meta-analysis of 208370 East Asians identifies 113 susceptibility loci for systemic lupus erythematosus.	33272962	231	Systemic lupus erythematosus	13,377 East Asian ancestry cases, 194,993 East Asian ancestry controls
Multi-Ancestry Genome-Wide Association Study of Lipid Levels Incorporating Gene-Alcohol Interactions.	30698716	231	HDL cholesterol levels x alcohol consumption (drinkers vs non-drinkers) interaction (2df)	56,505 European ancestry current drinkers, 9,870 African American current drinkers, 2,491 Asian ancestry current drinkers, 2,528 Hispanic current drinkers, 33,388 European ancestry non-drinkers, 11,119 African American non-drinkers, 9,959 Asian ancestry non-drinkers, 1,466 Hispanic non-drinkers
Pleiotropic Meta-Analysis of Cognition, Education, and Schizophrenia Differentiates Roles of Early Neurodevelopmental and Adult Synaptic Pathways.	31374203	231	Cognitive ability, years of educational attainment or schizophrenia (pleiotropy)	328,917 individuals with educational attainment measurements, 107,207 individuals with cognitive ability measurements, 77,096 European ancestry schizophrenia cases, 43,456 European ancestry controls
A saturated map of common genetic variants associated with human height.	36224396	230	Height	4,080,687 European ancestry individuals
Multivariate genome-wide analyses of the well-being spectrum.	30643256	230	Well-being spectrum (multivariate analysis)	2,083,151 European ancestry individuals
Using human genetics to understand the disease impacts of testosterone in men and women.	32042192	230	Total testosterone levels	230,454 European ancestry women
Evaluating the relationship between circulating lipoprotein lipids and apolipoproteins with risk of coronary heart disease: A multivariable Mendelian randomisation analysis.	32203549	229	LDL cholesterol levels	440,546 European ancestry individuals
Genetics of 35 blood and urine biomarkers in the UK Biobank.	33462484	227	Serum total protein level	313,032 European ancestry individuals, 5,573 African ancestry individuals, 6,687 South Asian ancestry individuals
Multi-ethnic genome-wide association study for atrial fibrillation.	29892015	227	Atrial fibrillation	55,114 European ancestry cases, 482,295 European ancestry controls, 8,180 Japanese ancestry cases, 28,612 Japanese ancestry controls, 1,307 African American ancestry cases, 7,660 African American ancestry controls, 845 Hispanic cases, 4,177 Hispanic controls
New genetic loci link adipose and insulin biology to body fat distribution.	25673412	225	Hip circumference adjusted for BMI	up to 56,910 European ancestry men, up to 86,570 European ancestry women
Common and Ethnic-Specific Genetic Determinants of Hemoglobin Concentration between Taiwanese Han Chinese and European Whites: Findings from Comparative Two-Stage Genome-Wide Association Studies.	35964923	224	Hemoglobin concentration	52,141 European ancestry females
Maternal and fetal genetic effects on birth weight and their relevance to cardio-metabolic risk factors.	31043758	224	Birth weight	298,142 European ancestry individuals, 6,635 African American individuals, 1,449 Filipino individuals, 420 Turkish individuals, 365 Moroccan individuals, 395 Surinamese individuals, 1,052 Afro-Caribbean individuals, 612 Hispanic individuals, 1,180 Thai individuals, 840 Chinese ancestry individuals, 10,133 individuals
The Allelic Landscape of Human Blood Cell Trait Variation and Links to Common Complex Disease.	27863252	224	Monocyte percentage of white cells	170,494 European ancestry individuals
Using human genetics to understand the disease impacts of testosterone in men and women.	32042192	224	Total testosterone levels	425,097 European ancestry individuals
A cross-population atlas of genetic associations for 220 human phenotypes.	34594039	223	Blood urea nitrogen levels	344,052 European ancestry individuals, 148,767 East Asian ancestry individuals
A cross-population atlas of genetic associations for 220 human phenotypes.	34594039	223	Calcium levels	315,153 European ancestry individuals, 83,980 East Asian ancestry individuals
Association of Myopia and Intraocular Pressure With Retinal Detachment in European Descent Participants of the UK Biobank Cohort: A Mendelian Randomization Study.	32352494	223	Spherical equivalent	95,827 European ancestry individuals
Genome-wide association analyses of risk tolerance and risky behaviors in over 1 million individuals identify hundreds of loci and shared genetic influences.	30643258	223	Smoking status (ever vs never smokers)	518,633 European ancestry individuals
Multi-Ancestry Genome-Wide Association Study of Lipid Levels Incorporating Gene-Alcohol Interactions.	30698716	223	HDL cholesterol levels x alcohol consumption (regular vs non-regular drinkers) interaction (2df)	44,831 European ancestry regular drinkers, 3,976 African American regular drinkers, 1,288 Asian ancestry regular drinkers, 827 Hispanic regular drinkers, 11,674 European ancestry non-regular drinkers, 5,894 African American non-regular drinkers, 1,203 Asian ancestry non-regular drinkers, 1,701 Hispanic non-regular drinkers
GWAS on family history of Alzheimer's disease.	29777097	221	Alzheimer's disease or family history of Alzheimer's disease	up to 42,034 British ancestry individuals with parental history of Alzheimer's disease, at least 272,244 British ancestry individuals with no parental history of Alzheimer's disease, 25,580 Alzheimer's disease cases, 48,466 controls
The relative contribution of DNA methylation and genetic variants on protein biomarkers for human diseases.	28915241	220	Blood protein levels	up to 961 individuals
Association of Novel Loci With Keratoconus Susceptibility in a Multitrait Genome-Wide Association Study of the UK Biobank Database and Canadian Longitudinal Study on Aging.	35446358	219	Central corneal thickness (MTAG)	17,803 European ancestry individuals
Meta-analysis of genome-wide association studies for body fat distribution in 694,649 individuals of European ancestry.	30239722	219	Body mass index	374,756 European ancestry male individuals
Multi-ancestry genome-wide association analyses improve resolution of genes and pathways influencing lung function and chronic obstructive pulmonary disease risk.	36914875	219	Lung function (FEV1)	468,062 European ancestry individuals, 8,590 African ancestry individuals, 85,279 East Asian ancestry individuals, 4,270 South Asian ancestry individuals, 14,668 Hispanic or Latin American individuals
Shared Genetic and Experimental Links between Obesity-Related Traits and Asthma Subtypes in UK Biobank.	31669095	219	Asthma (childhood onset)	13,435 European ancestry cases, 393,186 European ancestry controls
A genome-wide association study identifies distinct variants associated with pulmonary function among European and African ancestries from the UK Biobank.	36641522	218	FVC	383,471 European ancestry individuals
Dyslipidaemia-Genotype Interactions with Nutrient Intake and Cerebro-Cardiovascular Disease.	35884923	218	HDL cholesterol levels	58,701 Korean ancestry individuals
Genetic determinants of blood-cell traits influence susceptibility to childhood acute lymphoblastic leukemia.	34469753	218	Lymphocyte-to-monocyte ratio	234,184 European ancestry individuals
Gene discovery and polygenic prediction from a genome-wide association study of educational attainment in 1.1 million individuals.	30038396	217	Cognitive performance	257,841 European ancestry individuals
Genome-wide association analysis identifies 30 new susceptibility loci for schizophrenia.	28991256	217	Schizophrenia	7,699 Chinese ancestry cases, 35,476 European ancestry cases, 18,327 Chinese ancestry controls, 46,839 European ancestry controls
Genetics of 35 blood and urine biomarkers in the UK Biobank.	33462484	216	Aspartate aminotransferase to alanine aminotransferase ratio	341,165 European ancestry individuals, 5,981 African ancestry individuals, 7,309 South Asian ancestry individuals
Genome-wide association study of serum liver enzymes implicates diverse metabolic and liver pathology.	33547301	216	Serum alkaline phosphatase levels	390,964 European ancestry individuals
Multi-ancestry GWAS of the electrocardiographic PR interval identifies 202 loci underlying cardiac conduction.	32439900	215	PR interval	271,570 European ancestry individuals, 8,173 African American individuals, 12,823 Hispanic/Latino individuals
Genetic analyses of diverse populations improves discovery for complex traits.	31217584	214	Height	17,286 African American individuals, 22,192 Hispanic/Latino individuals, 4,680 Asian ancestry individuals, 3,939 Native Hawaiian ancestry individuals, 647 Native American ancestry individuals, 1,052 individuals
Genome-wide association analyses of chronotype in 697,828 individuals provides insights into circadian rhythms.	30696823	213	Morning person	252,287 European ancestry cases, 150,908 European ancestry controls
The Allelic Landscape of Human Blood Cell Trait Variation and Links to Common Complex Disease.	27863252	213	Granulocyte percentage of myeloid white cells	169,545 European ancestry individuals
A cross-population atlas of genetic associations for 220 human phenotypes.	34594039	212	C-reactive protein	353,466 European ancestry individuals, 83,025 East Asian ancestry individuals
Assessing the impact of alcohol consumption on the genetic contribution to mean corpuscular volume.	34104963	212	Mean corpuscular volume	362,595 British ancestry individuals
Genome-wide study of hair colour in UK Biobank explains most of the SNP heritability.	30531825	212	Blond vs. brown/black hair color	39,397 British ancestry blond hair individuals, 283,920 British ancestry brown or black hair individuals
GWAS of allometric body-shape indices in UK Biobank identifies loci suggesting associations with morphogenesis, organogenesis, adrenal cell renewal and cancer.	34021172	210	Hip index	186,825 British ancestry men
A cross-population atlas of genetic associations for 220 human phenotypes.	34594039	208	Type 2 diabetes	38,841 European ancestry cases, 451,248 European ancestry controls, 45,383 East Asian ancestry cases, 132,032 East Asian ancestry controls
The genetics of a "femaleness/maleness" score in cardiometabolic traits in the UK biobank.	37277458	208	Multi-trait sum score	141,980 European ancestry males
Using human genetics to understand the disease impacts of testosterone in men and women.	32042192	208	Total testosterone levels	194,453 European ancestry men
Genetics of 35 blood and urine biomarkers in the UK Biobank.	33462484	207	Calcium levels	313,387 European ancestry individuals, 5,576 African ancestry individuals, 6,696 South Asian ancestry individuals
Genetic diversity fuels gene discovery for tobacco and alcohol use.	36477530	206	Smoking cessation	1,400,535 European ancestry, East Asian ancestry, Hispanic or Latin American, African ancestry individuals
New genetic signals for lung function highlight pathways and chronic obstructive pulmonary disease associations across multiple ancestries.	30804560	206	FEV1	321,047 European ancestry individuals
The Allelic Landscape of Human Blood Cell Trait Variation and Links to Common Complex Disease.	27863252	205	Red blood cell count	172,952 European ancestry individuals
The Allelic Landscape of Human Blood Cell Trait Variation and Links to Common Complex Disease.	27863252	205	Red cell distribution width	171,529 European ancestry individuals
Family-based association analyses of imputed genotypes reveal genome-wide significant association of Alzheimer's disease with OSBPL6, PTPRG, and PDCL3.	26830138	203	Alzheimer disease and age of onset	2,478 European ancestry cases, 979 ancestry controls both from the same 1,070 families
Genetics of 35 blood and urine biomarkers in the UK Biobank.	33462484	203	Direct bilirubin levels	291,512 European ancestry individuals, 5,007 African ancestry individuals, 6,088 South Asian ancestry individuals
Genome-Wide Association Studies for Cerebrospinal Fluid Soluble TREM2 in Alzheimer's Disease.	31708768	203	Cerebrospinal fluid sTREM-2 levels	224 healthy normal individuals, 72 significant memory concern individuals, 234 early mild cognitive impairment individuals, 277 late mild cognitive impairment individuals, 194 Alzheimer's disease cases
Genome-wide association study of nicotine dependence in American populations: identification of novel risk loci in both African-Americans and European-Americans.	25555482	203	Nicotine dependence symptom count	3,529 African American individuals, 4,117 European American individuals
The Allelic Landscape of Human Blood Cell Trait Variation and Links to Common Complex Disease.	27863252	203	Reticulocyte fraction of red cells	170,690 European ancestry individuals
Association analyses identify 38 susceptibility loci for inflammatory bowel disease and highlight shared genetic risk across populations.	26192919	202	Inflammatory bowel disease	12,882 European ancestry cases, 21,770 European ancestry controls
Association of Genetic Variants Related to Gluteofemoral vs Abdominal Fat Distribution With Type 2 Diabetes, Coronary Disease, and Cardiovascular Risk Factors.	30575882	201	Waist-hip ratio	663,598 European ancestry individuals
Association of Genetic Variants Related to Gluteofemoral vs Abdominal Fat Distribution With Type 2 Diabetes, Coronary Disease, and Cardiovascular Risk Factors.	30575882	201	Waist-to-hip ratio adjusted for BMI	660,648 European ancestry individuals
Contribution of genetics to visceral adiposity and its relation to cardiovascular and metabolic disease.	31501611	201	Predicted visceral adipose tissue	325,153 British ancestry individuals
The Allelic Landscape of Human Blood Cell Trait Variation and Links to Common Complex Disease.	27863252	201	Eosinophil counts	172,275 European ancestry individuals
The Polygenic and Monogenic Basis of Blood Traits and Diseases.	32888494	201	Basophil count	408,112 British individuals
