# Supplementary material for: Regulatory landscape enrichment analysis (RLEA): a computational toolkit for non-coding variant enrichment and cell type prioritization
Source: BMC Bioinformatics. 2024 May 7;25:179. doi: 10.1186/s12859-024-05794-7 (PMC11075237; doi:10.1186/s12859-024-05794-7)
Supplement: Supplementary file 7 — Additional file 7: Supplementary Table 1. GaiaAssociation and GREGOR comparative analyses results. [file 12859_2024_5794_MOESM7_ESM.xlsx]

## Sheet: ADHD, ASD, Intellectual Impairm
Supplementary Table 1: GaiaAssociation and GREGOR comparative analyses results.
Cell / Tissue Types	GREGOR: ADHD, ASD, Intellectual impairment (p-values)	GaiaAssociation: ADHD, ASD, Intellectual impairment (p-values)
Oligodendrocytes	2.11597e-09	0.00205504
Human Embryonic Stem Cells	2.12352e-09	0.0175144
Putamen	3.5278e-06	0.0238732
Bulk B Cells	5.92394e-08	0.0242378
Ventrolateral Prefrontal Cortex	2.53679e-09	0.0499449
Glutamatergic Neurons	0.000328903	0.0500042
CD19+ B Cells	3.19084e-06	0.0514142
Hippocampus	1.06018e-09	0.0698257
Cartilage	3.84927e-08	0.112102
Medialorbitofrontal Cortex	2.69154e-11	0.142262
CD8+ Cells	6.63786e-07	0.150082
Primary Motor Cortex	1.63092e-07	0.151296
Pulmonary Cell Line	1.19426e-05	0.152233
Th-17 Cells	2.99505e-06	0.162715
Memory B Cells	9.65925e-06	0.173019
CD4+ Cells	1.16787e-06	0.184021
Anterior Cingulate Cortex	0.000190916	0.186588
Adipocytes	2.82175e-05	0.192389
Insula	8.49188e-11	0.195751
Skin Fibroblasts	5.35093e-06	0.198167
Natural Killer Cells	4.25454e-07	0.217295
Skin Cells	0.000393326	0.244615
Mediodorsal Thalamus	3.60811e-05	0.253215
Dorsolateral Prefrontal Cortex	1.11519e-08	0.274681
Colonic Cells	1.20313e-06	0.323165
GABAergic Neurons	0.000707205	0.334179
Myeloid Cells	1.77011e-06	0.350264
Inferior Temporal Cortex	0.0255424	0.380198
Pancreatic Islet	1.30289e-05	0.384194
Microglia / Astrocytes	0.000460029	0.388693
Forebrain Neurons	4.91945e-05	0.416196
Nucleus Accumbens	0.00360583	0.429753
Basal Amygdala	1.20807e-06	0.433664
Keratinocyte	1.42193e-06	0.434594
Macrophages	0.217741	0.510675
Monocytes	2.35305e-05	0.590247
Posterior Superior Temporal Cortex	0.00279345	0.595358
Primary Visual Cortex	7.41714e-06	0.632212
CD+56 Cells	1.02433e-10	0.642417
Erythroblasts	7.02077e-11	0.652314
Fibroblasts	1.68828e-09	0.652607
Regulatory T Cells	3.6348e-05	0.825728

## Sheet: Schizophrenia
Supplementary Table 1: GaiaAssociation and GREGOR comparative analyses results.
Cell / Tissue Types	GREGOR: Schizophrenia (p-values)	GaiaAssociation: Schizophrenia (p-values)
Primary Visual Cortex	1.52155e-12	0.0202298
Hippocampus	6.47314e-11	0.020735
Putamen	3.02611e-05	0.0238883
Anterior Cingulate Cortex	5.23753e-10	0.0354274
Forebrain Neurons	8.40623e-08	0.0765181
Primary motor cortex	5.98654e-16	0.0842477
Insula	1.83458e-18	0.0981387
Adipocytes	6.34216e-06	0.104185
Glutamatergic Neurons	1.02954e-08	0.136054
Ventrolateral Prefrontal Cortex	3.79034e-13	0.136359
Pulmonary cell line	1.30507e-05	0.139995
Erythroblasts	2.07492e-09	0.146685
Basal Amygdala	3.44549e-07	0.150955
Posterior Superior Temporal Cortex	6.40476e-10	0.157172
Inferior Temporal Cortex	6.35085e-06	0.157949
Cartilage	4.94409e-06	0.175623
Pancreatic Islet	4.94769e-10	0.20404
Myeloid Cells	7.21573e-05	0.245611
Macrophages	0.0261435	0.263331
Microglia / Astrocytes	0.00010392	0.267347
Mediodorsal Thalamus	2.6137e-08	0.311764
Fibroblasts	1.25866e-05	0.318539
Nucleus Accumbens	0.00360068	0.32752
Colonic Cells	4.3085e-09	0.368709
Skin Fibroblasts	1.00128e-06	0.443877
Skin Cells	1.56156e-06	0.467288
GABAergic neurons	1.05328e-05	0.482891
CD4+ Cells	3.34278e-08	0.556885
Medialorbitofrontal Cortex	7.27285e-09	0.580348
Human Embryonic Stem Cells	3.66818e-09	0.585422
Th-17 Cells	1.56509e-05	0.596754
Dorsolateral Prefrontal Cortex	1.03372e-08	0.637835
Keratinocyte	0.00448025	0.639242
Oligodendrocytes	9.9194e-06	0.663662
Regulatory T cells	3.40691e-08	0.67544
Bulk B Cells	4.37353e-07	0.676468
Monocytes	0.00010157	0.720207
CD19+ B Cells	1.54966e-07	0.738163
CD+56 Cells	3.13053e-07	0.813061
CD8+ Cells	5.92635e-07	0.926962
Memory B Cells	5.66422e-07	0.938126
Natural Killer Cells	3.92114e-05	0.975235

## Sheet: Erythrocyte Count
Supplementary Table 1: GaiaAssociation and GREGOR comparative analyses results.
Cell / Tissue Types	GREGOR: Erythrocyte count (p-values)	GaiaAssociation: Erythrocyte count (p-values)
Erythroblasts	4.45458e-115	7.21914e-12
Monocytes	1.2346e-57	4.20144e-05
CD8+ Cells	5.32701e-68	9.33031e-05
Th-17 Cells	4.54418e-65	0.000115634
CD4+ Cells	8.3659e-60	0.000162486
CD19+ B Cells	1.46098e-67	0.000280671
Myeloid Cells	3.45456e-59	0.000291258
Skin Cells	3.28539e-54	0.000544414
Memory B Cells	1.29842e-78	0.000626995
Nucleus Accumbens	1.4114e-19	0.000666998
Natural Killer Cells	4.50729e-74	0.000886585
Human Embryonic Stem Cells	7.54077e-29	0.00140604
Microglia / Astrocytes	1.9008e-13	0.00148062
Pulmonary Cell Line	2.20543e-29	0.00298593
Cartilage	3.15425e-48	0.00331135
Medialorbitofrontal Cortex	4.18106e-44	0.00420041
Ventrolateral Prefrontal Cortex	1.31833e-16	0.00445305
Dorsolateral Prefrontal Cortex	6.8509e-44	0.00522847
CD+56 Cells	6.52769e-73	0.00533289
Regulatory T Cells	2.10586e-69	0.00702962
Skin Fibroblasts	1.01249e-37	0.00757605
Forebrain Neurons	1.01379e-37	0.00930596
Primary Motor Cortex	1.43065e-14	0.00942205
Anterior Cingulate Cortex	4.38013e-15	0.00950536
Hippocampus	1.87162e-19	0.0108298
Adipocytes	6.14261e-31	0.0158304
Colonic Cells	1.38345e-31	0.0180255
Pancreatic Islet	1.92145e-33	0.018455
Bulk B Cells	1.58714e-74	0.0204391
Macrophages	6.59691e-27	0.0205245
Insula	1.38584e-15	0.0218716
Oligodendrocytes	2.42143e-25	0.0311619
Keratinocyte	6.28063e-32	0.0486613
Fibroblasts	9.63957e-31	0.0534143
Posterior Superior Temporal Cortex	1.10955e-11	0.0648554
Mediodorsal Thalamus	6.79236e-23	0.0752423
Inferior Temporal Cortex	4.22995e-05	0.0905292
GABAergic Neurons	0.00169113	0.0937243
Glutamatergic Neurons	0.0171518	0.101447
Primary Visual Cortex	3.77938e-08	0.176119
Basal Amygdala	2.90415e-07	0.203555
Putamen	3.50033e-07	0.280295

## Sheet: Multiple Sclerosis
Supplementary Table 1: GaiaAssociation and GREGOR comparative analyses results.
Cell / Tissue Types	GREGOR: Multiple Sclerosis (p-values)	GaiaAssociation: Multiple Sclerosis (p-values)
CD4+ Cells	5.25e-55	7.95337e-11
CD8+ Cells	4.75e-53	3.63455e-10
Memory B Cells	9.78e-45	9.06003e-09
Bulk B Cells	1.08e-35	3.01459e-08
Regulatory T Cells	2.18e-49	3.27807e-08
Natural Killer Cells	7.43e-45	1.11862e-07
Th-17 Cells	6.43e-47	2.49761e-07
CD+56 Cells	1e-37	7.18468e-07
CD19+ B Cells	6.5e-31	5.08023e-06
Myeloid Cells	3.75e-25	3.9203e-05
Monocytes	2.32e-21	6.95111e-05
Macrophages	5.69e-12	0.000693902
Skin Fibroblasts	5.1e-09	0.00133985
Dorsolateral Prefrontal Cortex	6.81e-08	0.00166121
Forebrain Neurons	0.00037147	0.00300873
Erythroblasts	4.14e-06	0.00460466
Pancreatic Islet	8.54e-07	0.00527507
Human Embryonic Stem Cells	1.28e-06	0.00624096
Skin Cells	3.93e-11	0.00840643
Microglia / Asrocytes	1.71e-10	0.0115684
GABAergic Neurons	0.127272	0.0118821
Nucleus Accumbens	6.93e-05	0.0121224
Cartilage	1.1e-09	0.0133607
Adipocytes	2.88e-05	0.014173
Colonic Cells	2.59e-05	0.0182094
Primary Visual Cortex	0.0450608	0.0243456
Oligodendrocytes	0.0106038	0.0256127
Keratinocyte	3.43e-08	0.0350137
Fibroblasts	4.72e-08	0.0393825
Ventrolateral Prefrontal Cortex	0.00012297	0.0470576
Mediodorsal Thalamus	8.98e-06	0.0534209
Pulmonary Cell Line	0.00118234	0.06742
Medialorbitofrontal Cortex	6.6e-08	0.0758745
Hippocampus	0.0209478	0.0902303
Insula	0.00999847	0.0916139
Primary Motor Cortex	0.00630004	0.0956743
Posterior Superior Temporal Cortex	0.00793335	0.107621
Basal Amygdala	0.00277593	0.161549
Glutamatergic Neurons	0.19358	0.175738
Putamen	0.200428	0.297083
Anterior Cingulate Cortex	0.00197282	0.498689
Inferior Temporal Cortex	0.287906	0.633335

## Sheet: Type 2 Diabetes Mellitus
Supplementary Table 1: GaiaAssociation and GREGOR comparative analyses results.
Cell / Tissue Types	GREGOR: Type 2 Diabetes Mellitus (p-values)	GaiaAssociation: Type 2 Diabetes Mellitus (p-values)
Pancreatic Islet	3.68641e-15	2.50955e-09
Pulmonary Cell Line	4.3562e-07	9.93765e-06
Forebrain Neurons	5.128e-07	2.13047e-05
Insula	1.05784e-07	6.75073e-05
Skin Fibroblasts	3.22242e-10	9.35007e-05
Colonic Cells	5.20819e-06	0.000187831
Microglia / Astrocytes	0.000720704	0.000251501
Regulatory T Cells	1.07853e-11	0.000335444
Erythroblasts	7.79913e-14	0.000434779
Th-17 Cells	4.77447e-14	0.000626146
Adipose	5.25359e-13	0.000855873
CD4+ Cells	4.88512e-14	0.00107752
Mediodorsal Thalamus	5.24907e-09	0.00109472
Skin Cells	1.51076e-10	0.00118709
Primary Motor Cortex	1.95735e-05	0.00126207
CD8+ Cells	4.03843e-09	0.0027183
Dorsolateral Prefrontal Cortex	1.38036e-08	0.00281207
Human Embryonic Stem Cells	0.000162107	0.00291302
CD+56 Cells	2.2494e-10	0.00304497
Cartilage	1.262e-09	0.00311228
Primary Visual Cortex	5.26071e-05	0.00392527
Natural Killer Cells	1.50344e-10	0.00424088
Monocytes	1.73975e-13	0.00462583
Bulk B Cells	2.79121e-14	0.0053046
Hippocampus	0.00174375	0.00542082
Ventrolateral Prefrontal Cortex	0.000136002	0.00599002
Posterior Superior Temporal Cortex	0.000238491	0.00823001
Keratinocyte	6.04801e-09	0.00908967
Oligodendrocytes	5.57272e-06	0.012224
Glutamatergic Neurons	0.00331565	0.0149911
Medialorbitofrontal Cortex	6.6344e-11	0.0164734
Macrophages	0.000620296	0.0186227
Nucleus Accumbens	5.19756e-05	0.0195605
Putamen	1.47885e-07	0.0210253
Fibroblasts	2.34802e-09	0.0308218
Memory B Cells	1.81266e-11	0.0311402
Anterior Cingulate Cortex	0.00304601	0.0311801
CD19+ B Cells	1.75274e-11	0.0346056
GABAergic Neurons	0.00220928	0.085088
Myeloid Cells	2.9634e-11	0.0922826
Inferior Temporal Cortex	0.0163643	0.372096
Basal Amygdala	0.00964739	0.374508

## Sheet: Chronic Inflammatory Diseases
Supplementary Table 1: GaiaAssociation and GREGOR comparative analyses results.
Cell / Tissue Types	GREGOR: Chronic Inflammatory Diseases (p-values)	GaiaAssociation: Chronic Inflammatory Diseases (p-values)
CD4+ Cells	3.19231e-26	2.7306e-05
Regulatory T Cells	1.38856e-21	3.58002e-05
Th-17 Cells	0.000508333	5.30113e-05
Monocytes	1.05606e-10	0.000256688
Myeloid Cells	9.56051e-34	0.000295784
Human Embryonic Stem Cells	6.89907e-08	0.00178884
CD+56 Cells	0.170594	0.00443065
Macrophages	4.9325e-05	0.0136914
Natural Killer Cells	0.000588665	0.0143674
Memory B Cells	0.721358	0.0184384
CD19+ B Cells	0.000181244	0.0233402
CD8+ Cells	0.000137608	0.0268944
Mediodorsal Thalamus	3.27209e-05	0.034845
Cartilage	0.000631352	0.0366004
Bulk B Cells	5.30999e-30	0.0876363
Skin Cells	0.69864	0.125259
Anterior Cingulate Cortex	0.199422	0.15296
Putamen	9.74983e-25	0.183716
Basal Amygdala	0.105571	0.206803
Colonic Cells	0.000247459	0.274773
Keratinocyte	1.42463e-05	0.30621
Hippocampus	1.61482e-21	0.327343
Skin Fibroblasts	3.39349e-05	0.35169
Pancreatic Islet	0.005262	0.368979
Fibroblasts	2.91948e-33	0.375119
Inferior Temporal Cortex	0.103022	0.426769
Microglia / Astrocytes	0.0687742	0.455558
Glutamatergic Neurons	0.000105268	0.461695
Ventrolateral Prefrontal Cortex	0.00643344	0.47235
Nucleus Accumbens	1.63514e-17	0.536017
Primary Motor Cortex	1.51353e-24	0.576076
Adipose	0.000813157	0.583177
Posterior Superior Temporal Cortex	0.504409	0.673304
Insula	0.480923	0.683729
GABAergic Neurons	0.0787426	0.788862
Dorsolateral Prefrontal Cortex	1.2797e-07	0.955995
Erythroblasts	4.05151e-09	0.965559
Pulmonary Cell Line	3.531e-22	0.981672
Oligodendrocytes	3.00951e-25	0.99544
Forebrain Neurons	3.25422e-09	1
MedialOrbitofrontal Cortex	9.59116e-08	1
Primary Visual Cortex	0.0165046	1
